# Supplementary material for: Co-option of the cardiac transcription factor Nkx2.5 during development of the emu wing
Source: Nat Commun. 2017 Jul 25;8:132. doi: 10.1038/s41467-017-00112-7 (PMC5526984; doi:10.1038/s41467-017-00112-7)
Supplement: Supplementary file 2 — Supplementary Data 1 [file 41467_2017_112_MOESM2_ESM.xlsx]

## Sheet: Emu-Chicken-Limbs_11_5_17
Suplementary Data 1: Emu and chicken fore/hindlimb expression differences
	Symbol	PositionGalGal4	AverageLog2CPM	EmuLog2FoldChange	ChickenLog2FoldChange	AdjustedPValueOfDiff
ENSGALG00000002886	NKX2-5	chr13:8535720-8537935	-2.76625	8.59399	-0.0660443	0.000508817
ENSGALG00000013193	IRX2	chr2:86624613-86631727	0.973105	4.84005	0.0253426	0.00743887
ENSGALG00000009192	SLITRK2	chr4:19131950-19134524	4.05937	-4.18621	-0.0662662	1.37709e-05
ENSGALG00000015143	TTR	chr2:105824284-105831740	-1.51746	4.04461	-0.0962399	0.0197617
ENSGALG00000027692	KIAA1024L	chrZ:45135086-45136473	-0.361098	3.93868	0.443853	0.0200497
ENSGALG00000007489	CNNM1	chr6:21690898-21703073	3.50997	-3.51468	0.0273012	0.0009596
ENSGALG00000028158	FGF7	chr10:10038182-10069033	1.24113	-3.6363	0.316155	0.000268082
ENSGALG00000015544	ALDOB	chrZ:64949131-64959631	1.00041	3.4854	0.190818	0.00763269
ENSGALG00000000607	GPR37L1	chr26:336033-339909	-1.86103	-3.88929	0.721878	0.0172034
ENSGALG00000008135	SATB2	chr7:10290249-10495774	-0.847841	3.69379	-0.675347	0.0184631
ENSGALG00000015970	COL9A1	chr3:82230622-82296804	3.87632	-3.19005	0.213365	0.00274726
ENSGALG00000007744	CASS4	chr20:12336093-12351860	1.26041	-2.94517	-0.0159354	0.0194082
ENSGALG00000016738	NIPA1	chr1:129818372-129829863	0.653433	-2.93162	0.0543689	0.0363337
ENSGALG00000006497	ZIC3	chr4:4526498-4529234	2.26337	-5.27307	-2.54326	0.0263532
ENSGALG00000007508	HPSE2	chr6:21711623-21788394	4.32323	-2.69508	0.0700246	0.000322209
ENSGALG00000025906	HS6ST3	chr1:144810732-144811489	-0.161908	-2.45832	-0.0333349	0.0479718
ENSGALG00000004376	IRK1	chr18:8467063-8473808	3.43888	-2.4197	0.000555848	0.000668432
ENSGALG00000027903	HOXB5	chr27:3604170-3606516	3.05659	3.2362	0.846876	0.0027534
ENSGALG00000006325	NA	chr12:10705608-10746981	2.13902	3.48398	1.09683	0.0187905
ENSGALG00000014699	MEGF10	chrZ:56172596-56274452	1.39827	-2.61012	0.256175	0.00628653
ENSGALG00000013503	FAM149A	chr4:60946454-60963595	1.48873	-2.46836	0.114569	0.0027534
ENSGALG00000025792	C9ORF4	chr2:84305511-84313728	2.36729	-2.5057	-0.154508	0.00691556
ENSGALG00000007129	ALDH6	chr10:16932374-16967360	2.98042	-2.26809	-0.0178293	0.00842464
ENSGALG00000002769	DNAJC12	chr6:6100817-6109848	4.83124	-2.26588	0.0251108	0.000575825
ENSGALG00000013455	HOXB3	chr27:3643411-3649970	4.07535	3.17856	1.02463	0.0127399
ENSGALG00000002955	NA	chr17:6972900-6991273	4.38517	-2.61493	-0.571479	0.000212972
ENSGALG00000009006	STEAP1	chr2:21523764-21533990	2.92103	2.26814	0.240454	0.0464442
ENSGALG00000017046	POSTN	chr1:171293437-171327674	5.78366	2.44879	0.473226	0.000136558
ENSGALG00000006130	STMN3	chr20:10049566-10060098	1.06261	1.97371	-0.00319036	0.0290364
ENSGALG00000026998	HTR7	chr6:19135176-19169965	2.32424	-2.39601	0.449694	0.000492532
ENSGALG00000000699	WWP2	chr11:18487654-18519315	5.51463	-2.07995	-0.14184	6.30223e-05
ENSGALG00000016500	FKBP1B	chr3:103866155-103869947	1.59739	1.93596	0.0134118	0.00701575
ENSGALG00000017418	NPTX1	chr18:9754644-9756687	3.2214	-2.36509	-0.444978	0.00820258
ENSGALG00000009168	AFF2	chr4:18150361-18407484	5.26832	-2.09201	-0.201699	0.000903268
ENSGALG00000004183	FAM20A	chr18:8153050-8162773	2.10671	1.90175	-0.035355	0.00352129
ENSGALG00000015117	DRD3	chr1:82397144-82412833	1.65836	-1.96346	0.105246	0.0203745
ENSGALG00000014664	KIAA0825	chrZ:57704975-57809334	5.03297	1.86713	-0.0219386	0.000766771
ENSGALG00000012577	FRMD3	chrZ:39667817-39812156	4.6296	-1.99895	-0.161309	0.000179028
ENSGALG00000001608	UNC5D	chr22:1850666-1902149	2.99522	-3.18427	1.34953	0.000186829
ENSGALG00000009002	CPED1	chr1:23043271-23183320	4.81803	-1.99474	0.161345	0.000222278
ENSGALG00000028702	EVX1	chr2:33041791-33229071	1.4082	-5.32813	-3.51009	0.0437004
ENSGALG00000006724	NA	chr9:2487368-2891929	5.12834	-1.80819	0.00778671	0.0028759
ENSGALG00000009301	CHRNA1	chr7:16305299-16310101	-0.402253	-2.39817	0.607658	0.0122582
ENSGALG00000009354	GUCY1A3	chr4:20224666-20261532	3.31136	-2.02676	-0.269987	0.00658756
ENSGALG00000010204	KCNC2	chr1:37557145-37660197	2.29854	-1.7795	-0.0271171	0.00628653
ENSGALG00000016108	SYBU	chr2:131790738-131821463	2.28902	1.78779	0.0397486	0.00720756
ENSGALG00000014236	ATP8A1	chr4:67757501-67850675	4.50829	1.76702	0.0194107	0.00690826
ENSGALG00000012184	BMPER	chr2:48103439-48249944	1.90987	-1.94012	-0.193102	0.0251599
ENSGALG00000010982	NID1	chr3:37178195-37213970	7.3932	-1.86324	-0.123507	0.00055317
ENSGALG00000021442	RLTPR	chr11:1130091-1147360	2.20105	1.79123	-0.0581396	0.0120227
ENSGALG00000016988	KIAA0226L	chr1:167410981-167430542	3.99052	-1.81749	0.0901084	0.000365548
ENSGALG00000009415	SMOC1	chr5:26991939-27112082	6.86403	-1.96244	-0.242752	1.37709e-05
ENSGALG00000027583	PLN	chr3:62380776-62388473	-1.24929	-2.48984	0.779197	0.0493998
ENSGALG00000026379	OPRD1	chr23:2113975-2124209	2.37934	1.85464	0.180753	0.0310346
ENSGALG00000006368	PTPN5	chr5:12065979-12145215	2.64734	-1.6977	0.0238503	0.0233303
ENSGALG00000017065	STARD13	chr1:173241711-173493625	2.7948	-2.26361	-0.600288	0.00988743
ENSGALG00000006236	TPH1	chr5:11839354-11849927	2.11176	-1.98131	-0.324458	0.0485004
ENSGALG00000011182	DLL1	chr3:40170699-40178161	2.32261	-1.66113	-0.0148462	0.0101233
ENSGALG00000026694	BAALC	chr2:129106055-129128935	2.1973	-1.64832	0.0149635	0.0157186
ENSGALG00000008433	FZD2	chr27:1515525-1517127	3.53742	-1.63034	0.00833491	0.0467609
ENSGALG00000005655	TSPEAR	chr9:4690159-4696404	1.94418	-1.91688	-0.301396	0.0415268
ENSGALG00000002555	RET	chr6:4283163-4363396	3.11092	1.96038	0.347368	0.0309182
ENSGALG00000000400	KCNC4	chr26:1310296-1327877	2.23206	2.22584	-0.675385	0.000338255
ENSGALG00000008006	CAPN6	chr4:13284674-13339214	2.83538	-1.67961	-0.137031	0.00353688
ENSGALG00000028400	GCHFR	chr5:1003402-1011083	3.23666	1.88522	0.342949	0.0104998
ENSGALG00000015454	CA8	chr2:112413503-112453419	3.94503	-1.62807	-0.0870086	0.00171662
ENSGALG00000007522	ABCC3	chr18:10415255-10447157	6.13284	-1.66535	0.137964	1.37709e-05
ENSGALG00000015440	RCSD1	chr1:90911604-90946738	2.70414	1.70323	-0.181314	0.00556579
ENSGALG00000015107	PIP5K1B	chrZ:34333171-34427873	3.01122	1.63529	-0.115981	0.0184892
ENSGALG00000012787	BMP6	chr2:64463722-64487392	1.82192	1.56751	0.0547503	0.0287637
ENSGALG00000020392	PRIMA1	chr5:44536521-44579398	2.01015	2.06681	-0.565123	0.0114865
ENSGALG00000006997	DBC1	chr17:3985881-4064290	4.1182	1.48485	0.0131265	0.002269
ENSGALG00000006258	SPOCK1	chr13:13906201-14163956	3.469	2.22098	-0.751186	0.000115953
ENSGALG00000028726	HOXB6	chr27:3598353-3600970	3.47804	1.97458	0.507349	0.0432202
ENSGALG00000003923	COL6A3	chr7:4752830-4805577	7.06648	-1.62595	-0.159756	0.000481197
ENSGALG00000027168	CCDC3	chr1:6492587-6533393	5.30349	-1.87043	-0.413685	0.000132288
ENSGALG00000025774	HOXB2	chr27:3652537-3655356	2.47852	2.88619	1.42997	0.0438937
ENSGALG00000010521	COL25A1	chr4:36799078-37092841	3.97272	-1.67428	-0.242289	0.00307902
ENSGALG00000027359	NA	chr4_JH375171_random:33423-127080	0.115536	1.82275	-0.394477	0.0293344
ENSGALG00000023886	ZNF804A	chr7:1771380-1902480	1.21297	1.75319	-0.336254	0.0353344
ENSGALG00000008883	TCF7L2	chr6:26590485-26762220	5.87469	-1.82451	-0.40855	6.07831e-05
ENSGALG00000023420	HOXD3	chr7:15763091-15765488	3.69952	2.74109	1.32635	0.0407683
ENSGALG00000007669	EGR1	chr13:17704809-17707611	2.25399	1.43961	0.0304061	0.0219402
ENSGALG00000028946	CSRP2	chr1:38160284-38171384	4.54349	-1.88556	-0.488712	0.00811379
ENSGALG00000007483	LRIG1	chr12:14432244-14482570	5.26379	-1.61199	-0.220238	0.000581691
ENSGALG00000011913	2003-09-01	chr1:49298674-49306479	2.48945	1.49222	-0.114571	0.0147956
ENSGALG00000026283	NA	chr13_AADN03010540_random:5181-24316	3.25224	-1.54919	-0.17177	0.0053733
ENSGALG00000010071	MAB21L2	chr4:32453926-32455006	6.76738	-2.23848	-0.875527	0.000722937
ENSGALG00000005909	GATA2	chr12:9185918-9200490	3.72932	1.43242	0.0718746	0.00752675
ENSGALG00000013768	PHACTR2	chr3:51598392-51718057	6.75683	-1.57909	-0.234165	1.98595e-05
ENSGALG00000007963	NFATC2	chr20:13524950-13576049	2.7219	-1.80214	-0.466348	0.0361646
ENSGALG00000017005	CAB39L	chr1:168442815-168503513	2.93719	1.35956	-0.0342322	0.0055184
ENSGALG00000027330	SYNPO	chr13:12415124-12417545	5.56944	-1.61589	-0.302103	6.70616e-05
ENSGALG00000016755	KIAA1211L	chr1:131760124-131800278	1.18111	-1.46039	0.151293	0.0479718
ENSGALG00000013145	EPB41L4B	chr2:84337585-84458094	4.02159	-1.41187	0.105619	0.00210183
ENSGALG00000002585	GULP1	chr7:748935-874858	4.26929	-1.46484	-0.171252	0.00352129
ENSGALG00000006388	IL16	chr10:11600709-11632184	3.60011	-1.60813	-0.320443	0.0182311
ENSGALG00000009021	SIAT7E	chr8:18155674-18221761	2.71568	-1.54196	0.263652	0.0027534
ENSGALG00000010163	LGR5	chr1:36192579-36280194	5.28191	-1.44768	-0.172893	0.00118415
ENSGALG00000008680	SYDE2	chr8:15253515-15275599	4.26209	-1.42416	0.162295	0.0261012
ENSGALG00000010533	ELAVL4	chr8:22464842-22521965	4.75793	-1.31867	0.057004	0.00285606
ENSGALG00000006202	SCNN1B	chr14:6949245-6957640	2.45842	-1.52435	0.265088	0.00270914
ENSGALG00000007681	gga-mir-6558	chr9:14632791-14641610	0.44378	2.20041	-0.946397	0.00332528
ENSGALG00000024318	TMEM200B	chr23:2626798-2627923	3.41674	-1.27242	0.0248634	0.00671292
ENSGALG00000007819	PDZRN3	chr12:16592805-16714374	5.13421	-1.58586	-0.346204	0.000879058
ENSGALG00000025916	EMILIN3	chr20:5314291-5324952	4.86833	-1.41659	-0.178169	0.0261012
ENSGALG00000000894	APCDD1	chr2:98186704-98213801	8.56049	1.40054	0.16946	0.000282044
ENSGALG00000002327	NRG3	chr6:2926343-3201956	1.32605	1.66667	-0.438373	0.00914173
ENSGALG00000005550	ST6GAL1	chr9:4744220-4774365	3.93864	-1.28553	0.0597106	0.00271299
ENSGALG00000015497	VGLL3	chr1:92308879-92348245	-0.10314	-2.17304	0.95025	0.0131652
ENSGALG00000002182	NR5A2	chr8:1585805-1668861	1.23372	1.49836	-0.292979	0.0479048
ENSGALG00000002986	WNK4	chr27:5039149-5051893	4.39825	-1.26834	-0.0636891	0.00724138
ENSGALG00000004400	SPECC1	chr19:6346041-6424981	4.55553	-1.32232	-0.118487	0.00332528
ENSGALG00000023419	HOXD4	chr7:15777578-15779976	4.70209	2.93486	1.73323	0.00129545
ENSGALG00000027636	HOXA10	chr2:32979822-32982265	4.61244	-2.09683	-0.895858	0.00549626
ENSGALG00000026473	CHST11	chr1:54543812-54741556	4.51476	-1.25982	0.0647537	0.000581691
ENSGALG00000003146	CCDC92	chr15:4833490-4850841	3.52893	-1.21188	-0.0244323	0.00754308
ENSGALG00000016459	FAM84A	chr3:98116393-98118503	2.57108	1.55559	0.377258	0.0231214
ENSGALG00000002667	OLFML2B	chr8:3773061-3782255	4.38448	-1.41372	-0.247051	0.00708317
ENSGALG00000007623	CACNA1G	chr18:10464249-10572776	5.95583	-1.31549	-0.149149	0.000508544
ENSGALG00000016016	OSR2	chr2:127588553-127595208	4.55464	-1.35635	-0.191457	0.0114887
ENSGALG00000005209	AQP1	chr2:1094832-1112902	3.57014	2.51707	-1.35231	0.00333508
ENSGALG00000006008	HOMER2	chr10:10611346-10640515	5.42913	-1.38543	-0.221376	0.00420685
ENSGALG00000016102	CYP26B1	chr4:89675596-89685115	3.6344	-2.34293	-1.18004	0.049738
ENSGALG00000011975	FBXL2	chr2:45172949-45209528	5.67793	-1.3078	-0.145564	0.004797
ENSGALG00000005060	ENG	chr17:4882931-4891674	5.22952	-1.54898	0.390245	0.000386588
ENSGALG00000003742	CPAMD8	chr28:3981681-4015690	7.69302	-1.19354	0.0371937	0.000179904
ENSGALG00000001449	STRA6	chr10:2089887-2097471	5.41703	1.7908	0.641848	0.00285606
ENSGALG00000017056	DCLK1	chr1:172004086-172233561	4.53098	-1.28882	-0.149593	0.00594134
ENSGALG00000016495	KLHL29	chr3:103284323-103640841	4.66252	-1.16013	0.0242085	0.00333508
ENSGALG00000000098	NA	chr22:148115-238186	3.36814	-1.15555	0.0213386	0.0177308
ENSGALG00000012407	LRP1	chr7:31350096-31932431	2.62574	1.14718	-0.0149326	0.0264602
ENSGALG00000028128	HOXD8	chr7:15792589-15820406	5.01465	2.73783	1.61804	0.0126202
ENSGALG00000003744	ADAM19	chr13:10642121-10669352	2.25381	-1.58214	0.463528	0.0027534
ENSGALG00000001197	BARX2B	chr24:1342231-1370038	3.45392	1.21132	-0.104542	0.00581417
ENSGALG00000015152	BOC	chr1:82675888-82696983	7.36506	-1.10038	0.00464581	0.00020328
ENSGALG00000005071	MPP1	chr4:2104398-2118953	5.01298	1.14532	-0.0524295	0.002269
ENSGALG00000012834	AKR1D1	chr1:56701685-56735737	6.34354	-1.84546	0.767961	0.000179028
ENSGALG00000016698	SHOX	chr1:129086062-129094361	6.2587	-1.26773	-0.192394	0.001844
ENSGALG00000023435	GATM	chr10:10400567-10413630	3.90578	-1.13619	0.0631943	0.0310185
ENSGALG00000008279	LRRN1	chr12:18261477-18278207	6.71344	-1.32453	-0.259055	0.00101103
ENSGALG00000012495	NA	chr7:34675655-34740616	3.59609	-1.15084	-0.0913588	0.0425612
ENSGALG00000003803	DAB2	chrZ:12205814-12230277	4.74122	-1.30301	0.245677	0.00606147
ENSGALG00000007530	NA	chr4:11260920-11268971	1.90349	-2.43881	1.38561	0.00143506
ENSGALG00000016636	ARSH	chr1:127805904-127818492	3.56101	-1.64842	-0.60206	0.00916937
ENSGALG00000017242	FZD4	chr1:187935345-187939781	5.92172	-1.30743	-0.261269	0.000430666
ENSGALG00000006035	PDE3B	chr5:9876941-9951911	6.69013	-1.04161	-0.00198778	0.000541683
ENSGALG00000016635	MXRA5	chr1:127679909-127698770	6.38484	-1.14702	-0.108458	0.00352928
ENSGALG00000015849	ME1	chr3:77166448-77331130	3.64117	1.15684	-0.128726	0.00628653
ENSGALG00000013987	EYA4	chr3:55666848-55823894	4.04477	-1.0633	-0.039706	0.049154
ENSGALG00000009405	GRIA2	chr4:20873024-20960836	4.50166	-1.28269	0.261829	0.000541683
ENSGALG00000003316	FMO6P	chr8:4792392-4800086	1.75815	1.33552	-0.315593	0.0156302
ENSGALG00000000674	MYO1D	chr27:1430462-1500256	3.72113	-1.07033	0.0570636	0.00393419
ENSGALG00000025822	CYP1B1	chr3:31278222-31281746	3.38628	-1.65765	0.647154	0.00017258
ENSGALG00000002789	MAP2	chr7:2460243-2525374	6.59587	-1.21726	0.228985	0.000140419
ENSGALG00000006708	COL23A1	chr13:13578333-13606087	4.2312	-1.08016	0.0950863	0.00333508
ENSGALG00000016195	COL22A1	chr2:144142254-144374426	1.88875	2.23484	-1.25079	0.00854911
ENSGALG00000009880	INPP4B	chr4:29544233-29718460	6.05207	-1.11396	-0.13579	0.00136618
ENSGALG00000021135	HAPLN3	chr10:12534845-12538880	3.99011	1.08746	0.110608	0.0250139
ENSGALG00000005030	DOCK10	chr9:7986343-8127624	4.78336	-1.16729	-0.191863	0.00374602
ENSGALG00000014776	TBX15	chr1:78144280-78232413	5.89379	-1.17976	-0.206852	0.00125546
ENSGALG00000017261	TENM4	chr1:191230961-191733590	7.47781	1.16557	0.192899	0.00671292
ENSGALG00000009755	LRIG3	chr1:31675730-31723743	7.29359	-1.02635	-0.0541344	0.000272787
ENSGALG00000008926	CADPS2	chr1:22359459-22601087	3.91234	-1.02557	-0.0551153	0.00988743
ENSGALG00000009638	ANO6	chr1:30541565-30613151	4.39304	-1.16157	-0.191909	0.0409269
ENSGALG00000002583	PIK3CD	chr21:3470172-3492933	4.59076	-1.10606	-0.140755	0.0410098
ENSGALG00000011007	OSBPL3	chr2:31779227-31825127	4.66345	-1.03755	-0.0725229	0.00671292
ENSGALG00000015180	PSAT1	chrZ:37821950-37840565	6.09925	-1.32414	-0.368273	0.0309182
ENSGALG00000028024	CAPG	chrUn_JH376331:99531-105249	2.7752	-1.0582	-0.102959	0.0494837
ENSGALG00000028043	PLCE1	chr6:19667554-19808707	5.23285	-0.990292	0.0366321	0.00374045
ENSGALG00000006034	PITPNM3	chr19:9835174-9878165	3.53529	-0.97677	-0.0231142	0.0325862
ENSGALG00000027283	SLC12A9	chr9:15056933-15068216	4.94299	1.03029	0.0847326	0.00659555
ENSGALG00000011274	DCN	chr1:43894095-43932320	6.34856	1.0516	0.107052	0.00708317
ENSGALG00000009321	WIPF1	chr7:16313905-16361739	4.61806	1.48567	0.544064	0.0203521
ENSGALG00000010793	SLC24A4	chr5:43921696-44004214	2.18246	-1.20337	0.26662	0.0145291
ENSGALG00000025938	KIAA0513	chr11:17220897-17233182	3.54732	0.989034	-0.0543487	0.0185964
ENSGALG00000013892	MAP3K5	chr3:54290127-54341428	4.17449	-1.00321	-0.0690759	0.00580707
ENSGALG00000007178	FADS2	chr5:16094680-16111781	6.154	-1.00531	0.0758827	0.000722937
ENSGALG00000003739	SALL1	chr11:5418070-5433815	7.51032	-0.959069	0.0318913	0.000189583
ENSGALG00000015193	CCDC80	chr1:82940415-82959869	6.9475	-0.980021	0.0611774	0.000676997
ENSGALG00000008888	IL1RAPL2	chr4:16972375-17142642	2.77123	1.33465	-0.416181	0.00609436
ENSGALG00000016709	RCAN2	chr3:109338624-109369202	3.55999	1.00525	0.100752	0.0413778
ENSGALG00000005967	LMO1	chr5:9538612-9582720	4.29685	-1.40787	-0.508236	0.0128695
ENSGALG00000012568	TIMP3	chr1:53058720-53091132	3.85953	-0.898027	0.00499896	0.0231608
ENSGALG00000000713	ZFHX3	chr11:18936950-19031832	6.83263	-0.971011	-0.079053	0.00225089
ENSGALG00000003137	FAM101A	chr15:4734251-4745661	5.33746	-1.28432	-0.39999	0.0183571
ENSGALG00000004893	TMEM119	chr15:6520470-6521139	5.08231	0.931453	-0.0472508	0.00100925
ENSGALG00000008357	TPCN1	chr15:12591776-12644802	5.4779	-0.988899	0.105451	0.000500168
ENSGALG00000017059	MAB21L1	chr1:172441794-172443115	5.24502	-0.945579	-0.0631119	0.0170086
ENSGALG00000005351	PRDM6	chrZ:81208558-81282646	-0.169729	2.08918	-1.20769	0.0113309
ENSGALG00000016485	CRHOB	chr3:101365501-101367829	5.12085	0.886154	0.00737697	0.0184097
ENSGALG00000003473	SFRP1	chr22:2563994-2574099	7.30708	-1.00905	-0.132144	0.00347985
ENSGALG00000027677	DLX3	chr27:2989224-2994344	3.04696	1.01505	-0.13858	0.0366594
ENSGALG00000008444	TUBA4A	chr1:1149163-1155872	5.15277	-1.33859	-0.467326	0.00145557
ENSGALG00000007889	CCDC85A	chr3:373632-434893	4.58037	-0.92076	0.0507112	0.00560884
ENSGALG00000007417	ARMC4	chr2:15517574-15589648	0.730059	-1.43173	0.561984	0.0389226
ENSGALG00000009641	COL1A2	chr2:23702023-23740814	10.0798	-1.06063	-0.191395	0.00455555
ENSGALG00000004805	DMXL2	chr10:8763458-8813670	5.35515	-0.930214	-0.0624078	0.0414862
ENSGALG00000003747	OSMR	chrZ:12008447-12039786	3.405	1.14518	-0.281087	0.0103974
ENSGALG00000016200	SIK1	chr1:109234441-109247196	4.12917	0.87748	-0.0152748	0.00672089
ENSGALG00000002763	FRZB	chr7:2280809-2296210	6.73485	-1.08568	-0.227321	0.000500168
ENSGALG00000016439	GRHL1	chr3:96021130-96056953	3.67941	1.01486	-0.158552	0.00628653
ENSGALG00000007866	BCL11A	chr3:1831201-1886847	5.05615	-1.31864	-0.463851	0.00656797
ENSGALG00000006210	ID1	chr20:10351640-10352379	5.53887	0.923465	0.0713051	0.0197638
ENSGALG00000007358	CILP	chr10:17290314-17300075	4.3861	-0.988286	-0.136656	0.0124572
ENSGALG00000010797	SOSTDC1	chr2:28529556-28536991	4.95068	0.899132	-0.050593	0.0103974
ENSGALG00000010061	LRBA	chr4:32292870-32664499	7.10853	-0.92796	-0.079728	0.000386588
ENSGALG00000008349	LMCD1	chr12:19214896-19234835	4.01178	-0.99997	0.152843	0.00597725
ENSGALG00000028810	CHCHD10	chr15:7969261-7970528	5.44824	0.879968	0.0339217	0.00203563
ENSGALG00000015164	PCSK5	chrZ:36922221-37183206	4.16153	1.35377	0.511301	0.0299679
ENSGALG00000006425	SLC6A6	chr12:10950981-10995867	4.21419	-1.01887	0.17789	0.00203563
ENSGALG00000009864	TRAF-5	chr3:21605814-21621949	3.12317	-1.08179	0.246274	0.0170289
ENSGALG00000005968	MMP11	chr15:7989450-7997883	5.33584	0.948893	0.115122	0.00275608
ENSGALG00000011153	LY75	chr7:21382005-21420596	4.10846	-0.951464	-0.117777	0.0325862
ENSGALG00000002900	NOTUM	chr18:5023601-5028361	5.19611	1.14999	0.319182	0.0131652
ENSGALG00000010540	TTC39A	chr8:22914257-22948105	3.30842	-1.02967	-0.202209	0.0274582
ENSGALG00000014718	MAP3K1	chrZ:17264965-17319621	5.95662	0.906054	0.0801657	0.00112476
ENSGALG00000000847	GARNL3	chr17:10406696-10443313	6.56765	-0.887031	0.0621312	0.0055184
ENSGALG00000008437	NET1	chr1:1088059-1099472	7.30274	-1.15389	-0.332935	0.000581691
ENSGALG00000006473	PLXNA4	chr1:2226705-2647006	4.694	0.935608	-0.11682	0.0094045
ENSGALG00000012023	DACT1	chr5:54991343-55000030	6.94099	-1.42789	-0.609971	0.00196408
ENSGALG00000002911	MOXD1	chr3:56196430-56248904	4.35497	0.906169	0.0916823	0.0170086
ENSGALG00000000447	KCNA3	chr26:1435025-1436588	3.41844	-0.912244	0.0990429	0.0326467
ENSGALG00000024077	CRYBG3	chr1:90670108-90704903	4.73595	-0.823888	0.0113344	0.0183571
ENSGALG00000005933	SLC5A11	chr14:6539793-6549546	-0.247477	1.72227	-0.92297	0.0479718
ENSGALG00000027526	COL9A2	chr23:4824369-4834663	5.04526	-1.27886	-0.480857	0.0334466
ENSGALG00000012627	CDC14B	chrZ:42073964-42120172	6.53188	-1.02893	-0.23444	0.0007195
ENSGALG00000007364	TOB	chr18:10354078-10355879	4.61197	-0.855445	0.0632863	0.0145649
ENSGALG00000002421	FAM213A	chr6:3872163-3880487	4.82753	-0.894571	0.103118	0.000965689
ENSGALG00000012657	SALL3	chr2:57012983-57032376	4.84634	-0.91748	0.12683	0.00762088
ENSGALG00000005215	CACNA1H	chr14:5230049-5338554	4.77324	-0.965677	0.179778	0.000965689
ENSGALG00000011686	SEMA5B	chr7:26051936-26233120	7.28071	-0.875869	-0.0901498	0.00580707
ENSGALG00000006319	TGFBI	chr13:14295425-14509385	8.47005	-0.852366	0.0712927	0.000222278
ENSGALG00000015834	TBX18	chr3:76646413-76672046	7.79531	-1.49111	-0.713258	0.0208642
ENSGALG00000016222	NDP	chr1:110522885-110531383	1.78011	1.07417	-0.300745	0.0342194
ENSGALG00000016413	DEPTOR	chr2:136280449-136356111	2.8206	-0.97434	0.201816	0.0103417
ENSGALG00000013948	RASL11B	chr4:65555015-65557517	5.94927	-1.06422	-0.295374	0.0232321
ENSGALG00000001682	FBXL20	chr27:4124275-4139879	5.3134	-0.773417	0.00471438	0.0205454
ENSGALG00000016902	GPC5	chr1:146831052-147232836	4.11654	-0.807175	0.0436922	0.0114887
ENSGALG00000010178	KIAA0020	chrZ:26488494-26512565	7.11414	0.776266	0.0154225	0.00473216
ENSGALG00000012004	PRSS12	chr4:54423626-54470738	4.23625	-0.800888	0.0408124	0.0328315
ENSGALG00000014876	TBC1D32	chr3:61275914-61364310	4.9608	-0.778973	0.022714	0.0237498
ENSGALG00000009291	EPHX1	chr3:16569832-16581079	3.17812	1.05202	-0.295773	0.0053733
ENSGALG00000013795	HIVEP2	chr3:52031851-52056523	4.16681	-0.960072	-0.207636	0.0405679
ENSGALG00000010145	MDGA1	chr3:29337955-29424515	1.64671	1.3178	-0.570011	0.0263532
ENSGALG00000016890	MBNL2	chr1:144576578-144648440	4.00731	-0.823803	-0.0785015	0.0479718
ENSGALG00000001640	RNF122	chr22:1603362-1619730	4.77782	-0.906246	0.171024	0.00319956
ENSGALG00000009594	RARRES1	chr9:21904933-21912426	3.83537	0.887766	0.157785	0.0297344
ENSGALG00000015448	TOX	chr2:111851188-112072073	4.01823	-1.12515	0.401465	0.00258953
ENSGALG00000002022	CKI	chrZ:70457340-70474687	6.28765	0.909314	-0.187448	0.000312307
ENSGALG00000012200	GCH1	chr5:56229033-56245844	4.58258	0.866302	0.14574	0.0372215
ENSGALG00000005992	PDE8A	chr10:10522803-10556067	4.38255	0.887058	0.168372	0.0278095
ENSGALG00000009687	KCNK2	chr3:20175603-20250749	4.77487	0.932039	0.21654	0.0366594
ENSGALG00000007248	NA	chr10:17162418-17182557	4.12126	0.790019	0.0768158	0.0427111
ENSGALG00000015630	EDIL3	chrZ:61983369-62255549	4.71607	-1.00806	0.296112	0.0231214
ENSGALG00000013493	SPTLC1	chrZ:44506428-44543549	6.0713	0.806679	-0.0980044	0.000261015
ENSGALG00000015038	CHD1L	chr1:79971021-79992959	5.57208	-0.730699	-0.0259774	0.0217216
ENSGALG00000027932	ANKRD32	chrZ:57630079-57673712	6.17552	0.732274	-0.0327354	0.00204408
ENSGALG00000010836	AHR	chr2:28893078-28948048	5.28531	-0.818785	-0.126057	0.0131652
ENSGALG00000003118	GPR124	chr22:2203022-2212432	5.92491	-0.884439	-0.193281	0.00135905
ENSGALG00000016817	RASA3	chr1:136345768-136476626	5.85291	0.912878	-0.223555	0.000186829
ENSGALG00000005410	WNT5A	chr12:7892862-7904972	6.20834	-1.02154	-0.332355	0.0136746
ENSGALG00000012615	C9ORF3	chrZ:41334430-41506455	5.41577	-0.710888	0.0234283	0.0135854
ENSGALG00000016210	ST3GAL1	chr2:141665330-141689879	5.57926	0.916086	-0.231626	0.000222278
ENSGALG00000009628	KCTD12	chr4:11342240-11344315	4.10951	-1.62183	0.939789	0.000189583
ENSGALG00000008734	PCSK2	chr3:11382921-11480137	4.09092	-0.88778	0.210003	0.0232679
ENSGALG00000009373	CTSO	chr4:20356528-20364123	6.15603	-0.931186	-0.255256	0.00125546
ENSGALG00000004990	C10ORF11	chr6:13474303-13762719	4.35556	0.834082	0.158323	0.0264331
ENSGALG00000015451	ZNF462	chrZ:55321454-55373334	7.79435	0.925778	0.25005	0.000679721
ENSGALG00000027091	GPR27	chr12:16280537-16282735	5.58655	-0.736681	-0.0667189	0.00332528
ENSGALG00000016411	COL14A1	chr2:136370295-136490384	6.72273	0.711519	0.0463384	0.0176608
ENSGALG00000004169	NA	chr4:1273807-1298422	7.10202	-0.721406	0.056682	0.000219444
ENSGALG00000013672	TSHZ1	chr2:91342032-91346101	5.79638	1.2847	0.620457	0.0032296
ENSGALG00000006567	UBASH3B	chr24:3136146-3154474	5.03202	-0.970073	-0.306879	0.0107583
ENSGALG00000013001	CTNND2	chr2:77784557-78033401	5.524	-0.710141	0.0535564	0.0025648
ENSGALG00000006372	RBM33	chr2:7967844-8053409	6.9936	-0.669019	-0.0140686	0.00776567
ENSGALG00000023066	DNAJA1	chrZ:70417888-70424546	7.96403	0.705932	-0.0555879	0.00497348
ENSGALG00000010000	PRKCE	chr3:25576042-25856010	4.43803	0.682169	-0.0319182	0.0108259
ENSGALG00000007704	NPM3	chr6:22243990-22247407	7.18932	0.687637	-0.0397417	0.00775817
ENSGALG00000017036	LHFP	chr1:170265928-170402754	5.09888	-1.09346	-0.450563	0.0109897
ENSGALG00000002124	ZDHHC8	chr15:1310894-1393333	5.3196	-0.722888	-0.0804109	0.00691995
ENSGALG00000006409	PODXL	chr1:2987399-3028096	5.83539	0.641367	-0.00123057	0.0178151
ENSGALG00000006702	MFGE8	chr10:12525892-12534611	5.64114	0.72099	-0.0843439	0.00309856
ENSGALG00000005180	COL11A1	chr8:10153021-10288846	6.2454	-0.764938	0.132597	0.00183246
ENSGALG00000013964	SPATA18	chr4:65750623-65771219	4.49741	-0.752643	-0.120354	0.0213187
ENSGALG00000026300	C9ORF105	chrZ:81357805-81358735	6.70456	0.683141	-0.0541288	0.00511216
ENSGALG00000003804	ALDH4A1	chr21:4543829-4553081	6.05458	0.629691	-0.00118638	0.0327615
ENSGALG00000016308	MYC	chr2:139316927-139321894	5.00989	0.689238	0.0633133	0.0114865
ENSGALG00000010202	ENTPD5	chr5:36989048-37003244	3.07242	-0.893223	0.267706	0.0411311
ENSGALG00000002118	CO6	chr13:3153570-3162255	0.790702	1.89793	-1.27461	0.0239925
ENSGALG00000010448	LTBP1	chr3:30485201-30667355	8.01724	-0.701375	-0.0797646	0.000461828
ENSGALG00000016187	WDR4	chr1:108905611-108925850	5.34886	0.640482	-0.0197203	0.0094045
ENSGALG00000009390	MET	chr1:24794261-24882798	4.89451	0.920441	0.30294	0.038372
ENSGALG00000008731	DZANK1	chr3:14744077-14764205	3.84475	-0.644844	0.0274864	0.0479718
ENSGALG00000017462	FNIP1	chr13:15910722-15949801	5.14046	-0.677475	-0.0631286	0.00907659
ENSGALG00000027213	ALX1	chr1:41746968-41769781	4.85728	1.63382	1.02195	0.0453557
ENSGALG00000014784	MAST4	chrZ:20866751-21156140	5.82163	-0.709158	0.0975538	0.00288767
ENSGALG00000009052	LBH	chr3:7979474-7990141	5.62343	0.768567	0.15711	0.0292427
ENSGALG00000029011	SLC35F1	chr3:62486815-62723122	5.14651	0.633955	0.0262064	0.0167971
ENSGALG00000005107	NDST2	chr6:15358309-15382752	6.00138	-0.663822	-0.0575219	0.00691556
ENSGALG00000009919	KCNG3	chr3:23089561-23277253	4.55892	0.762281	-0.159287	0.0045349
ENSGALG00000005924	MGAT4B	chr13:12813698-12826990	6.19752	0.623437	-0.0215449	0.00835348
ENSGALG00000021271	MPZL3	chr24:5459062-5464891	5.10901	-0.615981	0.0142273	0.0139477
ENSGALG00000008786	NBEAL1	chr7:13190343-13266973	5.41872	-0.705042	0.10533	0.00804206
ENSGALG00000011484	CMTM8	chr2:40941975-40978338	4.07144	-0.630507	0.0337092	0.0343809
ENSGALG00000016828	GRTP1	chr1:136801887-136830896	4.81929	0.640238	-0.0466903	0.0108113
ENSGALG00000010291	RBPMS	chr4:34187718-34191329	5.43007	0.627644	0.0344547	0.0493779
ENSGALG00000016920	LMO7	chr1:154061424-154157924	7.07619	-1.09423	0.501107	0.000186829
ENSGALG00000013204	SOX5	chr1:66068226-66322847	5.10053	-0.709893	-0.117523	0.0172317
ENSGALG00000012093	ELMO1	chr2:46963798-47228581	5.54305	-0.602175	0.0103333	0.00671292
ENSGALG00000013587	COL2A1	chrUn_JH375554:72263-85841	8.82035	-0.708825	-0.118546	0.0190967
ENSGALG00000015024	RCL1	chrZ:27340210-27370116	5.99659	0.61206	-0.0232307	0.01925
ENSGALG00000011209	EVL	chr5:48312770-48378821	5.43957	0.685448	-0.0966604	0.00372816
ENSGALG00000011296	FRMD1	chr3:41319932-41347556	6.17096	-0.917464	-0.333449	0.0309027
ENSGALG00000007332	PRICKLE2	chr12:13616713-13707362	4.44446	-0.692813	0.109382	0.00868862
ENSGALG00000010697	SEMA4D	chrZ:43446315-43483379	4.94124	-0.752033	-0.171245	0.0406154
ENSGALG00000026180	MSX2	chr13:9128573-9134965	7.42788	0.803603	-0.22287	0.000531254
ENSGALG00000017010	SPRYD7	chr1:168651802-168660592	4.75168	0.609627	-0.0314078	0.0127278
ENSGALG00000026862	CLDN1	chr9:13417659-13427011	6.31714	0.817003	-0.239519	0.000222278
ENSGALG00000027140	MARVELD2	chrZ:72829759-72840458	4.29888	-0.583872	-0.00759771	0.0388141
ENSGALG00000005775	TEX11	chr4:2420805-2446853	4.75261	-0.640848	-0.0658486	0.0324976
ENSGALG00000006839	DIAPH1	chr4:5889626-5934997	4.60577	-0.667441	0.0938475	0.0367908
ENSGALG00000002562	ARAP3	chr13:1309825-1324899	4.93458	0.628692	-0.0560242	0.0145649
ENSGALG00000009825	SRGAP1	chr1:33468636-33541359	6.72395	0.770066	0.200134	0.00320532
ENSGALG00000023348	HPDL	chr8:19930715-19931855	2.65441	0.774018	-0.204615	0.0479718
ENSGALG00000015483	PNISR	chr3:70910506-70923974	7.53355	-0.583583	-0.0163555	0.0129449
ENSGALG00000027761	TNFAIP8	chrZ:71438141-71475216	4.55431	-0.579817	-0.0137049	0.0388258
ENSGALG00000013112	RERGL	chr1:64044461-64052106	3.59483	-0.747924	0.181891	0.0143321
ENSGALG00000009732	PCDH18	chr4:28118549-28128788	7.70564	0.676654	-0.116521	0.000194976
ENSGALG00000015704	TXN	chrZ:66343848-66349205	7.69226	0.578252	-0.0193753	0.0152452
ENSGALG00000007779	ADCY9	chr14:12591025-12649462	6.5752	-0.560368	-0.00160463	0.0425639
ENSGALG00000002014	SMU1	chrZ:70430488-70441699	8.33603	0.561216	-0.00453867	0.0301054
ENSGALG00000002509	COL5A2	chr7:447685-556916	9.10162	-0.77118	0.22155	0.000264761
ENSGALG00000006328	CHCHD4	chr12:10756016-10764587	5.62365	0.636858	0.0898414	0.00776567
ENSGALG00000027389	RGS7BP	chrZ:20013550-20051436	4.95341	-0.806016	0.259566	0.00545751
ENSGALG00000004420	SDK1	chr14:3522006-3875659	5.41497	-0.590225	0.0484902	0.0106888
ENSGALG00000011639	KIAA0284	chr5:51637377-51687737	5.32154	-0.593606	-0.0522656	0.0152689
ENSGALG00000001161	FLI1	chr24:986188-1055149	6.54579	-0.581083	-0.0418765	0.00509745
ENSGALG00000016251	TSPAN7	chr1:112106634-112126203	5.55913	-0.576284	0.0370928	0.0213187
ENSGALG00000015391	NA	chrZ:53600233-53653310	5.53234	0.571621	-0.0346884	0.0104512
ENSGALG00000016752	INPP4A	chr1:131544823-131587832	5.31124	-0.57937	0.0468361	0.0184631
ENSGALG00000027240	TSPAN13	chr2:28675963-28695196	6.26738	-0.592792	-0.063717	0.0131652
ENSGALG00000013098	MGST1	chr1:63429484-63435977	6.15298	-0.615307	-0.0862388	0.00921514
ENSGALG00000002294	SEMA6A	chrZ:72384248-72497040	6.74575	-0.528427	-0.00150847	0.0419153
ENSGALG00000016058	ERG	chr1:106944607-107008750	5.09095	-0.84227	-0.315779	0.037837
ENSGALG00000015663	HSDL2	chrZ:65848589-65861905	7.53816	0.552035	-0.0268514	0.0444655
ENSGALG00000021031	CXCR7	chr7:4973409-4974504	5.9721	0.603872	-0.0813536	0.00634031
ENSGALG00000011483	BRP44L	chr3:42131325-42141404	7.25123	0.557672	0.0362137	0.00811379
ENSGALG00000008410	RALGAPA2	chr3:3636163-3748186	4.89264	-0.578402	0.0575378	0.0332522
ENSGALG00000012620	PTCH1	chrZ:41628097-41693685	7.02717	-0.745358	0.224777	0.00152411
ENSGALG00000029102	ACPL2	chr9:6327526-6377838	6.16602	-0.673676	-0.153283	0.0295268
ENSGALG00000020260	PGRMC1	chr4:16569550-16575007	7.98528	0.732741	0.21257	0.0135854
ENSGALG00000010283	GTF2E2	chr4:34158440-34182800	6.62747	0.572464	0.0531519	0.0285602
ENSGALG00000012792	HIPK2	chr1:56212497-56296143	6.97962	-0.572917	-0.0546643	0.0412872
ENSGALG00000026548	CBX8	chr18:9899924-9904239	3.97007	-0.591045	0.0749571	0.0297344
ENSGALG00000002433	SLC40A1	chr7:331707-343582	5.59692	-0.630051	0.115301	0.00303493
ENSGALG00000016739	HERC2	chr1:129860462-129965042	7.70807	-0.526523	-0.0119696	0.0175873
ENSGALG00000013117	PIK3C2G	chr1:64133607-64331932	1.76581	-1.34293	0.830677	0.00453351
ENSGALG00000007100	gga-mir-1737	chr10:16525293-16575687	6.5253	-0.534698	-0.0250533	0.00740968
ENSGALG00000009093	PNO1	chr3:11137451-11140992	5.96906	0.512287	-0.00337081	0.0382479
ENSGALG00000012247	DDX17	chr1:50734153-50753991	9.19411	-0.539212	-0.0304539	0.0197638
ENSGALG00000004442	PPA1	chr6:11077456-11085762	7.53341	0.516162	-0.00878691	0.00916937
ENSGALG00000001370	ADAMTS8	chr24:1655303-1670221	3.53714	0.867415	-0.360547	0.00989918
ENSGALG00000006864	COL24A1	chr8:14987157-15097242	5.52247	-1.16828	0.662439	1.37709e-05
ENSGALG00000008907	PLCB4	chr3:13302979-13394073	5.32518	-0.641586	0.135832	0.0350705
ENSGALG00000017329	FCHSD2	chr1:194317764-194448987	5.16057	-0.57117	-0.0660802	0.0398488
ENSGALG00000010593	GALC	chr5:42131387-42167575	4.82111	-0.66239	0.163866	0.0113478
ENSGALG00000015764	FABP5	chr2:121148556-121153615	4.12326	1.05543	-0.55741	0.000386588
ENSGALG00000005616	ARSI	chr13:12503422-12507422	5.92644	-0.90587	-0.40867	0.0419072
ENSGALG00000016552	ZRSR2	chr1:121271445-121287881	6.49816	-0.564541	0.0675879	0.00451982
ENSGALG00000007140	NRP1	chr2:13816139-13922505	6.06091	-0.628244	-0.131626	0.0338231
ENSGALG00000003015	SERPINF1	chr19:5404105-5410958	6.92665	-0.536819	-0.0442316	0.00720756
ENSGALG00000007151	BRWD3	chr4:9390883-9441504	6.05622	-0.493397	0.00376989	0.0308844
ENSGALG00000015539	CSPP1	chr2:115030392-115080545	5.23444	-0.571118	0.0822824	0.0205132
ENSGALG00000002310	HIBCH	chr7:135530-168113	6.61491	-0.516926	-0.0282995	0.00988743
ENSGALG00000006080	GPC4	chr4:3750510-3787904	8.27191	0.538811	0.0527476	0.00835348
ENSGALG00000014834	NCOA7	chr3:59223033-59291522	4.97969	-0.548922	0.0645832	0.0165251
ENSGALG00000009293	CHN1	chr7:16219610-16299658	6.3837	0.53752	0.0547089	0.00763269
ENSGALG00000000312	SIK2	chr24:62298-94625	5.17017	-0.560579	-0.0799116	0.0491832
ENSGALG00000007127	FADS1	chr5:16078378-16087971	6.15922	-0.512065	0.0322521	0.00954607
ENSGALG00000010298	DCTN6	chr4:34194252-34196053	6.14532	0.481173	-0.00229421	0.0442778
ENSGALG00000004325	P4HA1	chr6:10763562-10791996	6.64808	-0.502768	-0.0242427	0.00943312
ENSGALG00000017627	PEO1	chr6:22622374-22625294	6.37455	0.489934	0.0131603	0.0442778
ENSGALG00000001782	PLAA	chrZ:68328520-68346933	6.6689	0.540362	-0.0639503	0.0363847
ENSGALG00000012017	DAAM1	chr5:54639542-54782177	5.64046	0.59444	0.119202	0.0392375
ENSGALG00000005675	PTTG1IP	chr9:4651629-4664803	4.58881	0.64664	-0.171558	0.00739807
ENSGALG00000015320	NANS	chrZ:51836588-51845476	7.21462	0.531101	-0.0569333	0.0178151
ENSGALG00000002040	ARVCF	chr15:1049118-1174270	5.71861	-0.573225	0.101033	0.00403451
ENSGALG00000008141	COL4A5	chr4:13861295-13934946	8.00307	0.556385	-0.0865556	0.00031931
ENSGALG00000003303	IDH3A	chr10:3278741-3288427	6.54944	0.472131	0.00298833	0.00646088
ENSGALG00000005683	ARHGAP29	chr8:12544480-12596250	6.30307	-0.52667	-0.0578412	0.0136746
ENSGALG00000008612	MAPK11	chr1:20187729-20216841	5.72176	0.481849	0.0140626	0.0352063
ENSGALG00000016119	RAD21	chr2:134749873-134773800	8.87277	-0.495441	0.0291629	0.000585677
ENSGALG00000003324	PRRX1	chr8:4818201-4849737	8.79406	-0.646252	-0.180636	0.00364347
ENSGALG00000001772	MAPK8IP3	chr14:14312671-14384225	6.91446	-0.480862	0.0178409	0.0358077
ENSGALG00000003485	CCND3	chr26:5065131-5077551	5.47514	0.516135	-0.0544982	0.010622
ENSGALG00000016038	ADAM33	chr4:89090235-89114319	5.81512	-0.495005	0.0336621	0.027606
ENSGALG00000019447	NDUFAF6	chr2:126201058-126216326	5.17571	-0.552349	0.0932835	0.0327938
ENSGALG00000017062	NBEA	chr1:172293588-172764556	6.75451	-0.54926	-0.0917345	0.0479718
ENSGALG00000012044	CHANK2	chr4:56333064-56644463	2.92562	-0.997478	0.540236	0.0258806
ENSGALG00000016972	NUFIP1	chr1:166904654-166927469	5.58176	0.601273	0.144495	0.024101
ENSGALG00000026077	ALDOC	chr19:5734739-5737598	8.88538	-0.491228	0.0346543	0.00188819
ENSGALG00000026383	TMSB4X	chr1:122807091-122808710	10.1233	0.463167	-0.00709762	0.00831369
ENSGALG00000028284	PTX3	chr9:22180189-22186891	4.91252	0.668936	-0.214404	0.00537389
ENSGALG00000016941	PCDH17	chr1:162755379-162839627	3.54138	0.83277	-0.379077	0.0344924
ENSGALG00000011630	GLI2	chr7:25280814-25459921	7.19237	-0.506647	0.0544352	0.001844
ENSGALG00000010589	FLRT2	chr5:41460689-41463889	6.07724	-0.937675	0.48763	0.000752147
ENSGALG00000009669	RSRC1	chr9:21958767-22066377	6.27884	0.559356	0.110736	0.0493998
ENSGALG00000013929	PDGFRA	chr4:65003746-65031783	8.45931	-0.510577	0.0623593	0.00514501
ENSGALG00000001472	JAM3	chr24:2508055-2515621	6.81134	-0.45545	-0.00757072	0.0171342
ENSGALG00000006656	FRMD4A	chr1:6744903-6910722	6.16272	-0.53392	0.0870244	0.001844
ENSGALG00000014783	PTPRK	chr3:58029861-58422557	6.70851	-0.457696	0.0114913	0.0189856
ENSGALG00000012700	RNF182	chr2:60727356-60728094	3.91007	-0.626233	0.180388	0.0362302
ENSGALG00000003373	BXDC2	chrZ:10422463-10426040	6.63544	0.478831	-0.033453	0.00762088
ENSGALG00000001231	SAMHD1	chr20:597386-623826	5.74886	0.447492	-0.0032818	0.0250228
ENSGALG00000010221	ZSWIM5	chr8:19843295-19863938	5.57469	0.452896	-0.00913514	0.0442778
ENSGALG00000016216	NDRG1	chr2:141549216-141589409	3.82342	-0.658346	0.214934	0.0395057
ENSGALG00000015729	LPAR1	chrZ:66635457-66700595	7.50466	0.468175	0.0253068	0.00682697
ENSGALG00000006208	OTOG	chr5:11381875-11476414	3.9576	-0.72487	0.283533	0.00907731
ENSGALG00000002272	NOC4L	chr15:2557168-2567628	7.11259	0.46639	0.0267551	0.00842464
ENSGALG00000012621	ERCC6L2	chrZ:41826410-41861266	5.47094	-0.50363	0.0640396	0.00745986
ENSGALG00000015105	PSIP1	chrZ:31796052-31830251	8.22224	0.469176	-0.0296938	0.0455048
ENSGALG00000015605	BACH2	chr3:74768581-74811042	4.92466	-0.53549	0.0960123	0.0440422
ENSGALG00000002569	RAN	chr15:3179901-3184192	9.68628	0.494886	0.0554136	0.00479602
ENSGALG00000003374	ESRP2	chr11:2732926-2776480	5.72913	0.587429	-0.148009	0.00271299
ENSGALG00000010301	EIF2B2	chr5:37406610-37412371	5.97838	0.478459	-0.0392794	0.0205332
ENSGALG00000005321	LAMA5	chr20:8180139-8223607	7.0576	0.538394	-0.0997417	0.00836156
ENSGALG00000020164	GAR1	chr4:57728211-57730667	5.71044	0.440414	-0.00288644	0.0219188
ENSGALG00000004121	GPR23	chr4:1385885-1387539	5.33904	-0.472566	-0.0352251	0.0393856
ENSGALG00000016462	MYCN	chr3:98778413-98780948	7.42608	0.751183	0.314038	0.0467609
ENSGALG00000005730	CELSR3	chr12:9012887-9036163	5.2632	-0.531463	-0.0979116	0.0442778
ENSGALG00000015540	RAD23B	chrZ:55450212-55486731	8.36636	0.465929	-0.0328257	0.00763269
ENSGALG00000008812	CCT4	chr3:14683118-14690313	9.48156	0.450153	0.0170853	0.0055184
ENSGALG00000003158	COIL	chr18:6262354-6267812	6.39308	0.445418	0.0179169	0.0250139
ENSGALG00000029072	NTN1	chr14:14014722-14042108	4.60415	-0.559524	0.132589	0.0109881
ENSGALG00000015208	ROR2	chrZ:44325333-44479158	7.56432	0.666558	0.241539	0.0301882
ENSGALG00000017133	N6AMT2	chr1:178039373-178049014	6.29382	0.433021	-0.00803813	0.0419153
ENSGALG00000003795	DENR	chr15:5264074-5270199	6.68673	0.435273	0.0109184	0.014113
ENSGALG00000016558	FIGF	chr1:121427180-121458777	7.98957	-0.825601	0.401899	6.30223e-05
ENSGALG00000008881	RGS3	chr17:1365414-1417184	4.64265	-0.717924	0.295726	0.00671292
ENSGALG00000001967	ABCA3	chr14:13567402-13590222	6.74178	-0.467885	-0.045944	0.0175873
ENSGALG00000023401	ZRANB1	chr6:31725963-31759124	6.95608	-0.465577	0.0438641	0.00438587
ENSGALG00000015681	NRIP1	chr1:97651373-97654841	5.2539	-0.493754	0.0742266	0.0119182
ENSGALG00000006051	CDC7	chr8:13442244-13459969	6.23646	0.437644	-0.0191895	0.012366
ENSGALG00000006074	SOX6	chr5:10549850-10784968	2.54417	-0.905513	0.487958	0.0217614
ENSGALG00000012010	NDST3	chr4:54481057-54543688	4.73931	0.758777	-0.342105	0.0114865
ENSGALG00000014263	PHC1	chr1:75640947-75660086	6.89145	-0.412795	-0.000798881	0.0261012
ENSGALG00000001677	SETBP1	chrZ:2629363-2878710	5.81719	-0.504879	0.0928882	0.018574
ENSGALG00000002087	NCBP1	chrZ:70563533-70595518	7.63875	0.429662	0.0187039	0.0114887
ENSGALG00000006000	ADAMTS2	chr13:12982379-13153634	3.18587	-0.60298	0.192553	0.0440422
ENSGALG00000000366	RPS6KA	chr23:114056-143603	6.86152	0.502162	0.0923721	0.0278095
ENSGALG00000008614	TTL	chr3:15341918-15357256	7.73533	0.436603	0.027007	0.015135
ENSGALG00000013643	TMEM51	chr21:4949173-4951265	1.41228	0.882666	-0.473111	0.0479718
ENSGALG00000010363	HERC3	chr4:34496080-34542198	6.05456	-0.4565	-0.0484452	0.0194645
ENSGALG00000004197	SUPV3L1	chr6:10420908-10436201	6.22808	0.408849	0.00106489	0.0290364
ENSGALG00000000235	PPP2R2A	chr22:543705-580822	7.67627	0.436838	0.0312553	0.0213187
ENSGALG00000012717	NFYB	chr1:54792306-54806820	7.23319	-0.532592	0.127411	0.00617761
ENSGALG00000009264	MTX2	chr7:15709763-15742887	6.37667	0.443183	0.0398504	0.0188203
ENSGALG00000002873	RSL1D1	chr14:103099-109981	7.95349	0.424705	0.0218698	0.0174491
ENSGALG00000012329	GLI3	chr2:51294121-51492490	7.30635	0.52295	-0.122618	0.00183246
ENSGALG00000006252	LMO4	chr8:14657095-14677322	6.63942	-0.548305	0.14821	0.00102429
ENSGALG00000026981	NHSL1	chr3:53599351-53647508	6.59963	-0.428012	0.0287917	0.0250228
ENSGALG00000010158	KANK1	chrZ:25704767-25796933	6.49981	0.639517	-0.240982	0.00708317
ENSGALG00000017041	FREM2	chr1:170636417-170751330	5.9123	0.623015	-0.224635	0.0028759
ENSGALG00000017077	HSPH1	chr1:174262981-174286406	7.72649	0.418798	-0.0210964	0.0103974
ENSGALG00000026276	TCF15	chr20:10271533-10273928	3.67274	-0.87472	0.477214	0.0103974
ENSGALG00000013708	CYB5A	chr2:91938566-91949880	6.71568	0.402241	-0.00525099	0.0237498
ENSGALG00000011931	NHP2L1	chr1:49410172-49412842	8.36379	0.403063	-0.00635661	0.0104998
ENSGALG00000016391	CNKSR2	chr1:118627849-118816669	4.54321	-0.562217	0.166191	0.0284977
ENSGALG00000008703	RFC4	chr9:15678910-15690512	6.84505	0.396375	0.00045905	0.0196546
ENSGALG00000001542	MRPL20	chr21:2211731-2214313	6.1984	0.4049	-0.00960946	0.027606
ENSGALG00000015049	AMD1	chr3:65744040-65761269	7.56183	0.491836	0.0969751	0.0241002
ENSGALG00000002321	GOT2	chr11:1467001-1476920	8.29945	0.403498	0.00910447	0.0180626
ENSGALG00000011286	UBE2E1	chr2:37711496-37756128	6.97625	0.458321	0.0653235	0.0096493
ENSGALG00000020956	SCARF2	chr15:10095235-10105935	7.2712	-0.474136	-0.0827365	0.0153274
ENSGALG00000010346	TGFB3	chr5:37739713-37747666	5.30468	0.468062	-0.0793107	0.0185964
ENSGALG00000008094	HSPD1	chr7:9720879-9729711	10.4696	0.40261	0.0152664	0.00924463
ENSGALG00000012109	EIF3M	chr5:5539085-5553393	8.5195	0.460835	0.0748602	0.00811379
ENSGALG00000022882	ZADH2	chr2:91401220-91403242	6.96978	0.636832	0.251736	0.0161436
ENSGALG00000003962	ZDHHC9	chr4:1600776-1612240	7.07284	0.429742	-0.0455394	0.00776567
ENSGALG00000010956	TTC21B	chr7:19154459-19185811	6.15782	-0.442478	0.0586294	0.00708317
ENSGALG00000006512	HSPA8	chr24:3069115-3075912	11.3054	0.416872	-0.0330469	0.00671292
ENSGALG00000007331	SVIL	chr2:14597994-14657468	7.57283	-0.429141	0.046833	0.0299803
ENSGALG00000000227	CRMP2A	chr22:460056-501407	8.26356	0.435289	0.0539094	0.0215883
ENSGALG00000011152	TTC13	chr3:39878362-39915997	4.62285	-0.47846	0.0977658	0.0372704
ENSGALG00000008633	2006-09-01	chr4:16468296-16491820	7.04958	-0.384977	0.00540132	0.0219402
ENSGALG00000011650	MKI67IP	chr7:25744391-25748190	6.86734	0.410167	0.0312144	0.024101
ENSGALG00000003886	SGCD	chr13:10842857-11150740	3.89052	0.585733	-0.207298	0.0229805
ENSGALG00000012147	DDX18	chr7:28420754-28433434	7.44044	0.391628	0.0138549	0.012366
ENSGALG00000010175	HSP90AB1	chr3:29630921-29636756	11.1116	0.416782	0.0391852	0.0131652
ENSGALG00000008796	RPF1	chr8:15517395-15522986	6.17011	0.414603	-0.0371085	0.0114887
ENSGALG00000008181	MADD	chr5:22345094-22402692	6.04994	-0.39613	0.0189865	0.0255805
ENSGALG00000009748	ASNS	chr2:24791549-24805274	6.83827	0.383023	0.00597684	0.0307419
ENSGALG00000016329	AGPAT5	chr3:87880913-87937006	6.25717	0.426415	-0.0523155	0.00749005
ENSGALG00000012876	SSBP1	chr1:57489956-57495521	6.3122	0.380263	0.00669877	0.0300503
ENSGALG00000015818	E2F5	chr2:122484134-122496672	6.09125	0.434716	0.0612132	0.0353953
ENSGALG00000016417	DSCC1	chr2:136256810-136267623	6.09329	0.416779	-0.0438946	0.0438217
ENSGALG00000014121	COX5A	chr10:1891956-1896138	7.44042	0.389863	-0.0171591	0.0106872
ENSGALG00000008350	NA	chr3:3212692-3229607	6.56628	-0.539563	0.167075	0.0127399
ENSGALG00000001992	PKM	chr10:1079289-1096764	10.7084	0.457575	-0.0853582	0.00171662
ENSGALG00000009654	MLF1	chr9:21936182-21948704	6.135	0.78191	0.409855	0.0491274
ENSGALG00000018357	ND6	chrM:16183-16705	9.23541	-0.638465	-0.268724	0.0182311
ENSGALG00000002487	SFSWAP	chr15:2778010-2817524	7.4325	-0.42555	0.0573061	0.00595769
ENSGALG00000008072	CHRDL1	chr4:13471385-13513129	7.27071	-1.43003	-1.06241	0.0183571
ENSGALG00000017168	NA	chr1:179739171-179741023	-3.25076	2.38509	-2.0176	0.0468465
ENSGALG00000011435	ELK3	chr1:45621782-45655886	7.46852	-0.445612	0.0783648	0.00222099
ENSGALG00000006643	HSPA14	chr1:7305885-7316801	6.33784	0.442036	0.0748179	0.0464416
ENSGALG00000027536	PERP	chr3:53805126-53822823	3.7185	0.699018	-0.332078	0.0104998
ENSGALG00000008167	KMT2E	chr1:13575017-13627041	7.52307	-0.378038	0.0111564	0.0309182
ENSGALG00000014331	FKBP4	chr1:75178045-75192167	9.44828	0.388934	0.022351	0.0311368
ENSGALG00000004098	STK4	chr20:5529248-5569433	6.98477	0.369882	-0.00404012	0.0336082
ENSGALG00000014661	FAM172A	chrZ:57916144-58180255	5.44015	0.456248	-0.090746	0.0104512
ENSGALG00000008523	XPNPEP1	chr6:25219898-25248494	7.52078	0.397995	-0.0326118	0.00545751
ENSGALG00000003733	LIFR	chrZ:11866373-11907285	6.3817	-0.613539	0.248261	0.00511216
ENSGALG00000007892	SPAG6	chr2:17577500-17600696	4.08842	-0.498062	0.134868	0.0440422
ENSGALG00000009856	GNS	chr1:33732560-33753110	6.85906	0.464589	0.102909	0.0145649
ENSGALG00000008542	ADD3	chr6:25264734-25352280	8.23854	0.403389	0.0419378	0.0103974
ENSGALG00000025738	RHOU	chr3:39117532-39125391	6.3435	-0.409706	0.0484195	0.0250228
ENSGALG00000000428	CHPKCI	chrZ:44758625-44762622	6.78631	0.38088	-0.0208777	0.0104512
ENSGALG00000013354	ABCF2	chr2:127172-139454	7.20387	0.371334	-0.0118515	0.0131652
ENSGALG00000015233	ATP1B1	chr1:83178849-83189463	5.92042	0.476201	-0.116845	0.0182311
ENSGALG00000003741	MYO18A	chr19:5929175-5955547	6.53271	-0.368258	-0.0092482	0.0425247
ENSGALG00000013480	MTHFD2	chr22:2831855-2838321	5.56017	0.457505	-0.0987821	0.00797748
ENSGALG00000013728	PPAT	chr4:64350165-64393109	7.44783	0.379555	0.0214086	0.0310344
ENSGALG00000001765	CAAP1	chrZ:68310082-68327136	5.65036	0.478593	-0.121086	0.0391403
ENSGALG00000027648	MRPS15	chr23:3970915-3977491	6.30009	0.390658	0.0349587	0.048093
ENSGALG00000028565	PCDHGC3	chr13:1217193-1247116	6.0135	-0.438212	0.0825997	0.0264602
ENSGALG00000008470	WDR12	chr7:11473375-11483775	6.5317	0.363464	0.0106239	0.0425058
ENSGALG00000015326	CLTA	chrZ:51863826-51878606	7.32809	0.556927	-0.20424	0.0127132
ENSGALG00000014168	NOL6	chrZ:7110083-7146446	7.2994	0.388987	-0.0363492	0.0217136
ENSGALG00000026870	TMEM200C	chr2:99870109-99872608	4.37244	-0.521156	0.170484	0.0370502
ENSGALG00000001226	ABCA2	chr17:420846-451524	6.62503	-0.451659	-0.102202	0.0362302
ENSGALG00000004851	MED9	chr14:4773228-4777135	5.77687	0.496053	-0.147515	0.0318937
ENSGALG00000001717	SLC16A1	chr26:3552667-3567609	7.85541	0.447189	0.100793	0.0314349
ENSGALG00000005983	SMARCB1	chr15:7998508-8008463	7.94144	0.364595	-0.018241	0.019976
ENSGALG00000006560	SEMA3A	chr1:8522174-8850302	7.23072	-0.441858	0.0967199	0.00759357
ENSGALG00000007170	SNRPA1	chr10:17115824-17120836	6.97339	0.403352	0.0589469	0.0328812
ENSGALG00000005535	TCOF1	chr13:12336944-12488448	7.99452	0.484698	0.140336	0.0133531
ENSGALG00000012530	FOXRED2	chr1:51563000-51571061	4.38752	-0.484295	0.140607	0.0357494
ENSGALG00000013510	UTP15	chrZ:24566933-24576550	6.63527	0.355028	-0.0114535	0.0283119
ENSGALG00000005282	NKTR	chr2:1927421-1965795	7.67952	-0.374263	0.0331205	0.0197638
ENSGALG00000004569	UNC5B	chr6:11331409-11360275	5.30276	0.509678	-0.168588	0.00676875
ENSGALG00000011448	THEX1	chr4:48927639-48936506	5.86865	0.365125	-0.0251199	0.0309182
ENSGALG00000002651	ST3GAL2	chr11:1768864-1771005	5.50176	-0.468449	0.128641	0.0332522
ENSGALG00000016847	CARS2	chr1:138505079-138538107	5.99226	0.402427	-0.0627155	0.0112851
ENSGALG00000011842	SNRPD1	chr2:43407370-43411742	7.5957	0.362128	-0.022473	0.0114887
ENSGALG00000016314	ELOVL5	chr3:87654795-87692542	7.39322	0.382563	0.0441595	0.0205454
ENSGALG00000010273	PPP2CA	chr4:34074451-34086885	7.94596	0.35168	0.0132788	0.0419153
ENSGALG00000009488	LRRN3	chr1:27413541-27415668	2.65473	1.14632	-0.808332	0.0363337
ENSGALG00000020249	RAPGEF2	chr4:21509901-21683609	6.48984	-0.36313	0.0254768	0.0498382
ENSGALG00000004564	FAM214A	chr10:8193074-8224905	6.92842	-0.343237	0.00704816	0.0440395
ENSGALG00000002524	UCHL5	chr8:3499883-3512581	6.93357	0.402318	0.0681943	0.0326467
ENSGALG00000007631	MEGF11	chr10:17666848-17858077	2.3209	-0.764297	0.432985	0.0338514
ENSGALG00000021285	UNG	chr15:6645126-6648572	6.47753	0.365709	-0.0344649	0.0292427
ENSGALG00000009782	NAA15	chr4:28735294-28768947	8.08528	0.376402	0.0463323	0.0206423
ENSGALG00000000671	NFAT5	chr11:18415929-18474957	6.68162	-0.455393	0.126165	0.0241002
ENSGALG00000007012	ARRDC4	chr10:15958077-15967730	5.45974	-0.470314	0.142114	0.0260858
ENSGALG00000011123	TAX1BP1	chr2:33446115-33496509	7.56992	-0.40395	0.0763604	0.00741325
ENSGALG00000006477	DNAJB6	chr2:8660130-8702063	6.94983	0.35174	-0.0243531	0.0318864
ENSGALG00000004953	DRG2	chr14:4995545-5004040	7.29692	0.349579	0.0233285	0.0491274
ENSGALG00000023089	SSBP2	chrZ:63345422-63510922	6.88444	-0.383462	0.0573147	0.0378607
ENSGALG00000026181	STRIP2	chr1:710116-727850	4.80399	0.550093	-0.223959	0.0096493
ENSGALG00000027190	COX11	chr18:5805896-5810879	6.05842	0.445917	-0.119897	0.00792405
ENSGALG00000023338	CBX2	chr18:9907402-9915762	6.31057	-0.387785	0.062139	0.0186116
ENSGALG00000000247	WDR36	chrZ:46550071-46580017	7.49825	0.32975	-0.00483175	0.0222628
ENSGALG00000002355	RBPMS	chr10:598369-620033	2.49877	0.714016	-0.389735	0.0479718
ENSGALG00000026628	CACNG5	chr18:7577908-7590495	4.44643	-0.550677	0.227355	0.0114887
ENSGALG00000001546	ZZEF1	chr19:3208978-3261139	5.44137	-0.395319	0.0722287	0.0479718
ENSGALG00000021676	NA	chr21:1997831-2005930	5.86984	-0.39781	0.0747653	0.0194645
ENSGALG00000026470	BOD1L1	chr4:76956827-76994096	7.8643	-0.470407	-0.147873	0.037837
ENSGALG00000016777	CNOT11	chr1:132803061-132814520	6.23904	0.322373	-0.000231661	0.0479718
ENSGALG00000009724	GREM1	chr5:29842276-29849273	5.21094	0.482481	-0.161267	0.049154
ENSGALG00000010325	MBSP	chr1:39497292-39614667	6.10632	-0.355562	0.0345291	0.0275196
ENSGALG00000010582	PPA2	chr4:38190033-38225681	6.27615	0.351562	-0.0311422	0.0431471
ENSGALG00000015503	GGH	chr2:113490053-113501161	6.22425	0.378352	-0.0585288	0.0203745
ENSGALG00000010706	ODZ3	chr4:39503733-39814734	7.69189	-0.52179	0.202063	0.000551991
ENSGALG00000007386	LUC7L3	chr18:10393675-10406868	8.13102	-0.360867	0.0421792	0.0320542
ENSGALG00000003311	FGFR1	chr22:2331114-2345392	8.38766	-0.458293	-0.13961	0.0277479
ENSGALG00000008517	MCTS1	chr4:16345548-16353033	6.90991	0.377423	0.0591961	0.0491274
ENSGALG00000015626	RGS12	chr4:81552048-81626611	5.53903	-0.378003	0.0601034	0.0217216
ENSGALG00000010463	AHSA1	chr5:38509974-38515589	7.03886	0.346972	0.0292791	0.0332522
ENSGALG00000009309	EIF5A2	chr9:19184545-19188852	9.46084	0.331865	0.0145695	0.0274534
ENSGALG00000005002	VDAC2	chr6:14411230-14417212	9.10345	0.321702	0.00447012	0.0332467
ENSGALG00000009677	SSB	chr7:18074705-18082768	8.28971	0.321693	0.00589664	0.0332301
ENSGALG00000021231	C6H10orf57	chr6:4583362-4588681	5.93579	0.465176	-0.15052	0.0192045
ENSGALG00000011704	PTPLB	chr7:26653370-26673051	7.19763	0.316727	-0.00216518	0.0279607
ENSGALG00000005236	FARSB	chr9:7473708-7508041	6.86599	0.362192	-0.0484005	0.00914173
ENSGALG00000007484	GOT1	chr6:21685680-21689250	6.65058	0.378378	-0.0655908	0.016917
ENSGALG00000005674	USP10	chr11:16340216-16368977	8.08827	0.327052	-0.014671	0.0406939
ENSGALG00000015511	ROBO1	chr1:95642547-95948471	7.67197	-0.392556	-0.0802195	0.0358077
ENSGALG00000014770	EPB41L3	chr2:100033708-100101435	7.61587	0.375787	-0.0654894	0.00708317
ENSGALG00000023073	GGA.42833	chr3:48114481-48136195	9.7676	-0.483816	0.174271	0.00017258
ENSGALG00000012355	DARS	chr7:30185713-30221767	8.01589	0.313689	-0.00430877	0.0192045
ENSGALG00000016630	EXTL3	chr3:105599176-105650057	6.98569	-0.333044	0.0239116	0.0405679
ENSGALG00000009027	ST6GALNAC3	chr8:18285629-18394021	5.91415	-0.481511	0.173926	0.0405806
ENSGALG00000008585	SMC3	chr6:25533209-25555268	8.73474	-0.328904	-0.0219674	0.0332522
ENSGALG00000000137	SNRPE	chr26:1620030-1622178	7.73705	0.308415	-0.002997	0.0338526
ENSGALG00000009634	GFM1	chr9:21913506-21933383	7.18172	0.334667	-0.0295028	0.0199166
ENSGALG00000026833	NA	chrUn_JH375819:1956-10229	6.53075	0.37804	-0.0737044	0.0409615
ENSGALG00000002448	CCT6	chr19:4884980-4891209	9.70892	0.308947	0.00499936	0.028639
ENSGALG00000002222	NOC2L	chr21:2883796-2916830	7.40741	0.347906	-0.0449121	0.00892809
ENSGALG00000004561	TNRC18	chr14:4082577-4128191	8.6266	-0.374147	-0.0712133	0.0171342
ENSGALG00000002514	SFPQ	chr23:4343977-4352202	10.1626	-0.301757	-9.01259e-05	0.0363847
ENSGALG00000009525	HAT1	chr7:17393715-17411970	7.20413	0.328959	0.0281166	0.0377397
ENSGALG00000005945	CANX	chr13:12858023-12874898	8.88204	0.305535	-0.00587492	0.0237498
ENSGALG00000025999	NDUFA4	chr2:26144941-26148789	7.41922	0.356904	0.0583258	0.0419153
ENSGALG00000004767	ODF2	chr17:5110455-5128457	6.91308	-0.342848	0.0448542	0.0117882
ENSGALG00000008989	WDR43	chr3:8488900-8511828	8.1851	0.365982	0.0687548	0.0293907
ENSGALG00000011177	CEP290	chr1:42686091-42735202	6.94757	-0.328513	0.031492	0.0316288
ENSGALG00000011206	KITLG	chr1:42864375-42916342	4.12267	-0.541836	0.245313	0.0167801
ENSGALG00000004626	RBM5	chr12:3145245-3161321	8.97122	-0.329428	0.0340214	0.0268884
ENSGALG00000004144	DDX50	chr6:10368933-10382418	8.22611	0.364204	0.069002	0.04456
ENSGALG00000011637	TCP1	chr3:44874172-44881975	9.49346	0.302223	0.00814599	0.0222698
ENSGALG00000002262	ETF1	chr13:2158825-2184873	7.72299	0.311906	-0.0192695	0.0296849
ENSGALG00000006523	IGF2BP2	chr9:3921562-3937753	7.84945	-0.319431	0.0292049	0.0281707
ENSGALG00000001950	PMPCA	chr17:7884106-7889675	6.98083	0.33288	0.0431745	0.0441096
ENSGALG00000005359	SH3RF1	chr6:15922042-15977706	5.98461	-0.361805	0.0731978	0.0362322
ENSGALG00000007410	IGDCC4	chr10:17424604-17505535	7.28354	-0.513895	0.226121	0.000186829
ENSGALG00000010053	PTPRF	chr8:18794147-19051645	7.4296	0.291505	0.00414636	0.0491274
ENSGALG00000015241	SNAI2	chr2:108123977-108127436	6.0875	0.400996	-0.114109	0.0324576
ENSGALG00000000855	ZMPSTE24	chr23:1717917-1732306	6.42239	0.31514	-0.0302856	0.0292427
ENSGALG00000012954	MYO10	chr2:75483064-75633537	6.96752	-0.380835	0.0960535	0.0122582
ENSGALG00000017395	SKIDA1	chr2:17930604-17933285	4.36978	-0.439397	0.155311	0.0479718
ENSGALG00000005278	CDH11	chr11:11582883-11662192	9.29214	-0.507085	-0.223411	0.0438217
ENSGALG00000016803	ST6GAL2	chr1:135007543-135053400	5.87601	-0.507129	0.223768	0.026992
ENSGALG00000016410	EIF1AY	chr1:119243265-119250553	7.99497	0.285473	0.00403878	0.0450708
ENSGALG00000015770	APP	chr1:101945901-102105676	9.53039	-0.298584	-0.0171965	0.0200066
ENSGALG00000008813	CROT	chr2:20526662-20546218	7.32081	0.355392	-0.0757985	0.00708317
ENSGALG00000001654	C1QBP	chr19:3430894-3433418	8.59785	0.293819	-0.0167879	0.027606
ENSGALG00000010953	KANK4	chr8:26365576-26378312	6.59402	-0.345097	0.0704872	0.0407683
ENSGALG00000027355	TPBG	chr3:77636163-77637640	4.44966	0.496487	-0.222812	0.033517
ENSGALG00000003169	CBFB	chr11:2339680-2375869	6.44551	-0.363554	0.0900064	0.0127355
ENSGALG00000017009	KPNA3	chr1:168573972-168608577	7.64169	0.291204	-0.0182435	0.0392643
ENSGALG00000006910	IMPDH2	chr12:11614723-11624716	7.71782	0.311521	-0.0392712	0.0241002
ENSGALG00000012744	TMEM170B	chr2:63035619-63055532	4.38588	-0.487912	0.216671	0.026992
ENSGALG00000016040	MORC3	chr1:106011588-106039528	6.76976	-0.300787	0.0306004	0.0392128
ENSGALG00000012169	KRT8	chrLGE22C19W28_E50C23:543749-550149	5.89845	0.719894	-0.450167	0.0426643
ENSGALG00000000086	TIMM17A	chr26:1094583-1102770	6.77437	0.308083	-0.0386199	0.0395585
ENSGALG00000009975	CCT2	chr1:35461550-35477625	9.34857	0.312128	-0.0429191	0.0103709
ENSGALG00000007606	PGAM1	chr6:21893887-21895347	9.02978	0.282789	-0.0142249	0.0363847
ENSGALG00000014526	TPI1	chr1:76754053-76757054	9.145	0.306758	0.0382669	0.0323795
ENSGALG00000010428	FAM98A	chr3:30398551-30414526	6.93677	0.328087	-0.0609076	0.0165251
ENSGALG00000001024	TPRG1L	chr21:989490-1002289	7.43281	0.345136	-0.0781503	0.00855365
ENSGALG00000017384	ERH	chr5:27297978-27305043	8.70158	0.30872	0.0436961	0.0338526
ENSGALG00000002563	TPM4	chr28:4195684-4203208	7.63725	0.325184	-0.0606816	0.0264856
ENSGALG00000016584	EGFL6	chr1:122466940-122507987	3.30703	-0.7847	0.52061	0.00471631
ENSGALG00000007431	MAGI1	chr12:13983651-14275283	5.99274	-0.489963	0.226132	0.00112476
ENSGALG00000023510	ERP29	chr15:6254849-6258922	8.25099	0.277788	-0.0146279	0.0455048
ENSGALG00000008187	EIF3J	chr10:19252166-19260933	7.69356	0.277727	-0.0160322	0.0319452
ENSGALG00000012046	ARPP21	chr2:46033521-46131223	5.3675	-0.763751	0.50252	0.00258953
ENSGALG00000009070	HSPE1	chr7:9732776-9734998	8.80123	0.309009	0.0486072	0.0323986
ENSGALG00000009026	C7ORF63	chr2:21565189-21589409	3.9713	0.705941	-0.445746	0.00533607
ENSGALG00000011559	ACTR6	chr1:47062432-47071267	7.12441	0.283683	-0.0240303	0.0393856
ENSGALG00000012213	CNI	chr5:56357534-56364895	7.06265	0.286648	-0.0291228	0.0410424
ENSGALG00000012193	FKBP9	chr2:48583320-48599111	8.47144	-0.295769	-0.0384759	0.0459373
ENSGALG00000007728	PRODH	chr15:10110678-10115553	4.3529	0.493911	-0.237519	0.0440422
ENSGALG00000001023	NA	chr19:425320-487603	5.26293	-0.432269	0.176607	0.0237498
ENSGALG00000009968	OTUD4	chr4:30468689-30498962	7.55307	-0.277428	0.0220731	0.0233364
ENSGALG00000015218	SLC19A2	chr1:83056656-83070746	4.90312	-0.426511	0.172523	0.0148909
ENSGALG00000000379	ITGB3	chr27:2302639-2319626	4.23007	0.560338	-0.306441	0.021105
ENSGALG00000008485	CCNYL1	chr7:11636481-11655865	7.12808	0.284593	-0.0320902	0.0469111
ENSGALG00000015821	CCT8	chr1:103338187-103348898	9.5757	0.273615	0.022192	0.0312795
ENSGALG00000008463	SLC35B4	chr1:1291174-1303500	6.03167	0.310082	-0.0586722	0.044423
ENSGALG00000014899	NUS1	chr3:62772788-62787619	6.03597	0.315142	-0.0642052	0.0328315
ENSGALG00000003400	AIMP2	chr14:974576-976558	6.76176	0.300873	-0.0499387	0.0262275
ENSGALG00000008961	PTPRZ1	chr1:22669169-22806015	3.23683	-0.791142	0.541171	0.00351289
ENSGALG00000001130	WBSCR17	chr19:1094589-1280680	5.72544	-0.732785	0.483178	0.00240543
ENSGALG00000000454	KPNB1	chr27_JH375221_random:39057-56073	9.26726	0.276326	-0.0268231	0.0212667
ENSGALG00000009807	FLVCR1	chr3:21114068-21122373	6.06836	-0.384141	0.134819	0.0123488
ENSGALG00000007380	ARHGAP26	chr13:16744796-16844189	5.23492	0.353151	-0.104168	0.0458605
ENSGALG00000019077	SPATA13	chr1:176600273-176640839	5.26403	0.704551	-0.456953	0.000386588
ENSGALG00000001000	HSPA5	chr17:9591906-9595959	9.66451	0.2716	0.0256407	0.0440422
ENSGALG00000005893	ZFAND4	chr6:17305780-17327511	5.72617	-0.327235	0.0819254	0.0460705
ENSGALG00000002634	HDAC3	chr13:1277094-1290277	7.00986	0.300386	-0.058568	0.0438217
ENSGALG00000013626	GMNN	chr2:90214219-90222893	6.31049	0.314455	-0.0744022	0.036372
ENSGALG00000004937	VGLL4	chr12:4486142-4565885	6.77715	-0.380386	0.143766	0.0320559
ENSGALG00000005676	TTC28	chr15:7554368-7671872	7.40505	-0.29451	0.0595828	0.0278095
ENSGALG00000009252	PLD1	chr9:18987371-19027508	5.11259	-0.446304	0.21147	0.0170774
ENSGALG00000008407	IRAK2	chr12:19418088-19431603	5.76246	-0.31214	0.0774168	0.0392128
ENSGALG00000006401	OSBPL5	chr5:12379086-12437855	5.19521	-0.391206	0.156938	0.0181419
ENSGALG00000000169	PCNA	chr22:334051-336642	9.06729	0.313676	0.0804922	0.0454995
ENSGALG00000008758	B3GNT5	chr9:15777288-15778413	6.27007	-0.305556	0.0734925	0.0339289
ENSGALG00000014014	LAMA2	chr3:57586333-57923906	4.98246	-0.476966	0.245682	0.0338526
ENSGALG00000000672	SCMH1	chr23:1236327-1252470	4.72194	-0.396871	0.167299	0.0314349
ENSGALG00000015256	PAM	chrZ:49867166-49940749	6.33983	0.424562	-0.195269	0.00671292
ENSGALG00000002528	DNAJC18	chr13:1788283-1799938	5.79099	-0.313955	0.0883713	0.0363337
ENSGALG00000002749	NA	chr8:3822029-3852986	4.56713	0.467283	-0.242037	0.0110807
ENSGALG00000009626	THBS1	chr5:28899074-28914708	5.52332	-0.483684	0.259304	0.00646088
ENSGALG00000012363	EGFR	chr2:52411117-52558680	5.12966	0.739076	-0.517474	0.000676997
ENSGALG00000024112	PSMD11	chr27:1502734-1508639	7.68433	0.27564	-0.0572399	0.0339289
ENSGALG00000002925	ETFA	chr10:2858653-2890315	7.12326	0.266104	-0.0480699	0.0250139
ENSGALG00000005467	HSD17B2	chr11:15211743-15220427	3.48631	-1.39581	1.17835	0.000581691
ENSGALG00000002377	ENO1	chr21:3215098-3227491	10.718	0.237334	-0.0201534	0.0327769
ENSGALG00000011116	VRK1	chr5:45876529-45909816	6.74678	0.294808	-0.082246	0.0244731
ENSGALG00000007755	KIAA2022	chr4:12334792-12373652	4.92544	-0.558212	0.348775	0.0127709
ENSGALG00000016279	RAB23	chr3:86151528-86161601	6.02977	-0.34123	0.133634	0.0317043
ENSGALG00000014891	PELO	chrZ:15630609-15707360	6.4622	0.385683	-0.182185	0.00435428
ENSGALG00000007981	CLN6	chr10:18632516-18638897	5.80191	0.329446	-0.126988	0.0309182
ENSGALG00000026373	KCNJ8	chr1:67102758-67111591	3.3711	0.721612	-0.521084	0.00533607
ENSGALG00000025919	BAMBI	chr2:15230157-15236740	6.34474	0.56307	-0.36408	0.0277479
ENSGALG00000004779	PTGES2	chr17:5104161-5110262	6.27998	0.265256	-0.0674351	0.0455048
ENSGALG00000003580	MMP2	chr11:3182493-3220410	7.52837	-0.38078	0.183226	0.000737317
ENSGALG00000004508	EYA2	chr20:6012483-6104467	5.65872	0.494132	-0.298015	0.0032296
ENSGALG00000007936	PGK1	chr4:12898193-12909392	9.20404	0.219093	-0.0238878	0.0493121
ENSGALG00000016496	ATAD2B	chr3:103644320-103717958	6.7407	-0.266361	0.072398	0.049154
ENSGALG00000012185	PLA2G12A	chr4:57745869-57751937	6.23039	0.274661	-0.0813617	0.0355386
ENSGALG00000006634	DNMT3B	chr20:10595951-10609143	8.67296	-0.308457	0.115696	0.0180162
ENSGALG00000010060	PSMA6	chr5:35438585-35448264	7.60277	0.22249	-0.0387378	0.0465423
ENSGALG00000007365	PARP16	chr10:17314081-17318997	7.569	0.292594	-0.111866	0.0283119
ENSGALG00000012043	PDCD6IP	chr2:45413331-45443733	7.85343	-0.282498	0.101942	0.0131652
ENSGALG00000005108	CUL3	chr9:7882660-7936025	7.51426	0.233982	-0.0579638	0.0297344
ENSGALG00000014873	GJA1	chr3:61222960-61230461	8.57816	-0.26557	0.0898293	0.0217136
ENSGALG00000013091	EPS8	chr1:63087278-63140780	4.3024	-0.518875	0.343743	0.0117036
ENSGALG00000016841	COL4A1	chr1:138136837-138247249	5.81959	0.351562	-0.176834	0.0161627
ENSGALG00000004570	NCOA3	chr20:6203700-6257441	6.90617	-0.255906	0.0815778	0.0446771
ENSGALG00000006097	PLXNA1	chr12:9887587-9971748	7.44015	-0.268699	0.0944463	0.030257
ENSGALG00000009212	MND1	chr4:19356586-19395067	5.67572	0.316071	-0.144702	0.0211362
ENSGALG00000013060	ADCY2	chr2:79220948-79424359	3.27783	0.766765	-0.597089	0.00874609
ENSGALG00000007038	ASTN2	chr17:3219824-3482002	5.35181	0.687651	-0.51869	0.00146264
ENSGALG00000004174	VPS26A	chr6:10408751-10420586	6.58608	0.253694	-0.0866526	0.03186
ENSGALG00000005237	FGD3	chr12:6695374-6799774	7.73919	-0.268076	0.101806	0.009804
ENSGALG00000014866	FABP7	chr3:60674293-60677648	4.57883	0.670114	-0.505978	0.0461033
ENSGALG00000004850	ZMIZ1	chr6:11832317-12075273	7.28392	-0.265457	0.102874	0.0263532
ENSGALG00000011972	CRTAP	chr2:45056086-45077469	6.07332	-0.400689	0.239314	0.00643298
ENSGALG00000011744	KALRN	chr7:27064564-27359838	4.76634	0.428153	-0.274086	0.0409983
ENSGALG00000010522	ALDH18A1	chr6:34864494-34898683	6.92913	0.245889	-0.0927073	0.0215661
ENSGALG00000009915	EML4	chr3:22937488-23089477	7.76265	0.2732	-0.123231	0.0285602
ENSGALG00000015960	RPIA	chr4:85694572-85708293	5.87871	0.290594	-0.141505	0.0215961
ENSGALG00000028543	FGFR4	chr13:9595614-9599869	5.95287	-0.513978	0.36628	0.00145955
ENSGALG00000011778	ITGB5	chr7:27374148-27415070	7.39866	0.380454	-0.236304	0.000740012
ENSGALG00000010778	CHRM3	chr3:35727537-35877494	1.83994	-1.0097	0.86568	0.0292427
ENSGALG00000005901	PCMTD2	chr20:9427465-9439628	6.09409	-0.267779	0.125651	0.0479718
ENSGALG00000027238	PAF1	chrUn_JH375654:14961-20359	7.13791	-0.248695	0.111097	0.0273909
ENSGALG00000028057	NA	chrUn_JH375752:20-1785	1.50133	-0.828066	0.691454	0.0363337
ENSGALG00000008039	TMEM180	chr6:22692109-22704935	5.68874	0.267253	-0.131274	0.0333851
ENSGALG00000003692	VGLUT2	chr5:2813098-2843784	0.367718	1.71145	-1.57684	0.0231214
ENSGALG00000014274	RIMKLB	chr1:75460566-75494768	5.78978	-0.28634	0.152198	0.0497774
ENSGALG00000014644	ATP5A1	chrZ:2151455-2159196	9.6277	0.171521	-0.0417122	0.0493121
ENSGALG00000015286	SESN1	chr3:66547544-66556746	5.92593	-0.319249	0.192881	0.0184631
ENSGALG00000000608	CDH1	chr11:18317571-18326276	5.69138	0.386721	-0.262112	0.004797
ENSGALG00000000920	CGN	chr25:2093994-2102545	2.81365	0.640715	-0.518602	0.0492474
ENSGALG00000014615	LAMA1	chr2:99400292-99499147	8.16828	0.237316	-0.116328	0.0348122
ENSGALG00000014419	SLIT2	chr4:74557148-74802699	6.93947	0.282081	-0.163208	0.00836156
ENSGALG00000017371	SPSB4	chr9:6123832-6124579	4.95934	-0.367668	0.259975	0.0245495
ENSGALG00000016904	SLITRK6	chr1:149478163-149480686	4.66212	-1.18907	1.08217	0.000222507
ENSGALG00000016616	KAL1	chr1:125082661-125207722	5.84805	-1.01576	0.911332	6.30223e-05
ENSGALG00000001374	SLC35E2B	chr21:2005951-2014741	6.98008	-0.228537	0.125778	0.0496343
ENSGALG00000015618	ATP6AP1L	chrZ:63161776-63177731	2.61502	1.13151	-1.03037	0.00691556
ENSGALG00000005999	ABTB1	chr12:9657434-9685045	5.93618	-0.241725	0.144521	0.0324976
ENSGALG00000013244	ABCC9	chr1:67026683-67095828	3.70125	1.29662	-1.19992	0.013448
ENSGALG00000012447	TNS3	chr2:55148544-55369299	9.18286	-0.189385	0.0974135	0.0283119
ENSGALG00000008280	PMPCB	chr1:12778147-12786817	7.35805	0.178944	-0.0973915	0.0496343
ENSGALG00000004662	DISP3	chr21:5721499-5736965	3.82395	-0.524163	0.443606	0.036742
ENSGALG00000008569	CHP1	chr5:23819874-23836825	7.26184	0.212168	-0.131753	0.037135
ENSGALG00000012561	PKP4	chr7:35886562-35934124	6.98048	0.208996	-0.131099	0.0189856
ENSGALG00000001129	KIRREL3	chr24:451347-687741	4.73884	-0.665612	0.590959	0.00052002
ENSGALG00000015574	SLCO5A1	chr2:116069827-116132391	5.81784	-0.357064	0.283105	0.0106503
ENSGALG00000004793	NXN	chr19:6872812-6922501	7.49405	-0.233743	0.162033	0.0175873
ENSGALG00000018512	YBX3	chr1:77814121-77838124	7.27465	0.170431	-0.100183	0.0498382
ENSGALG00000004852	DNM1	chr17:5016758-5075578	7.61462	-0.212574	0.14786	0.0201943
ENSGALG00000002298	COL8A2	chr23:4083730-4089688	2.78995	-0.690452	0.629402	0.0361646
ENSGALG00000010170	INTU	chr4:33700951-33739203	6.37273	-0.202993	0.148752	0.0344663
ENSGALG00000012790	DSP	chr2:64611441-64640267	7.1758	0.305586	-0.252055	0.00435428
ENSGALG00000000628	KIF21B	chr26:276158-308776	6.30704	-0.239669	0.189839	0.0407668
ENSGALG00000014627	FRMD4B	chr12:15329788-15396454	5.11251	0.396066	-0.348872	0.00905362
ENSGALG00000005608	SLC9A3R2	chr14:6225635-6253593	6.21621	-0.272129	0.228054	0.00741325
ENSGALG00000008319	PLBD2	chr15:12579843-12582047	5.70455	-0.289317	0.248161	0.0111641
ENSGALG00000006543	PFKL	chr9:3881629-3887092	6.26585	0.233282	-0.192483	0.0259104
ENSGALG00000026295	CDR2L	chr18:10867249-10883572	5.11543	-0.331027	0.304323	0.0105849
ENSGALG00000004474	PLEKHF1	chr11:7859153-7860637	5.29745	0.364651	-0.341267	0.01709
ENSGALG00000009042	ISM1	chr3:12067878-12108397	2.16619	-0.87795	0.860951	0.0164824
ENSGALG00000012857	DENND2A	chr1:56983737-57021332	6.64665	-0.154755	0.140296	0.0438451
ENSGALG00000027627	PDLIM4	chr13:16109314-16143167	7.06975	-0.260339	0.249089	0.0164434
ENSGALG00000009837	DTL	chr3:21364604-21386867	6.81363	0.167943	-0.157689	0.0375727
ENSGALG00000016720	CD2AP	chr3:109620064-109688541	6.50569	0.185789	-0.176846	0.0358077
ENSGALG00000017119	TNFRSF19	chr1:176744135-176784712	6.59833	0.262605	-0.254324	0.0183571
ENSGALG00000017096	LNX2	chr1:175450251-175475674	5.45975	0.269546	-0.267888	0.0118453
ENSGALG00000014935	NA	chr2:101998424-102069513	6.54163	-0.259456	0.265214	0.00842464
ENSGALG00000000505	KCNH6	chr27:2671506-2696162	3.68353	0.394277	-0.403895	0.0459373
ENSGALG00000002169	PLEKHB2	chr9:1740425-1751264	6.36385	0.228432	-0.24043	0.00776567
ENSGALG00000009362	ITGA6	chr7:17214611-17252865	6.01366	0.207139	-0.223179	0.0189884
ENSGALG00000002201	PPL	chr14:13254972-13275561	4.73043	0.351286	-0.375132	0.0380627
ENSGALG00000008671	ST8SIA6	chr2:19614632-19653024	3.07673	-0.659355	0.683951	0.0222534
ENSGALG00000028247	LOXL1	chr10:1829716-1838387	5.26362	0.34454	-0.369261	0.020302
ENSGALG00000008359	CD93	chr3:3258572-3260939	4.35895	-0.326858	0.354619	0.0440422
ENSGALG00000002342	GPC1	chr9:2207168-2371382	8.41442	-0.525926	0.553926	5.97779e-05
ENSGALG00000015252	ST3GAL6	chr1:83614755-83656869	5.158	-0.242285	0.278425	0.0437004
ENSGALG00000013715	DLC1	chr4:63979466-64199133	7.11456	-0.342709	0.379242	0.000430666
ENSGALG00000005346	PPIC	chrZ:81178146-81184188	5.53935	0.326025	-0.366595	0.00671292
ENSGALG00000016570	NA	chr3:104725197-104736793	1.70781	0.740733	-0.784402	0.0419153
ENSGALG00000015077	ARHGAP31	chr1:80151495-80204080	4.91608	-0.248438	0.293236	0.0363337
ENSGALG00000009859	TBC1D30	chr1:33753624-33804505	5.84243	-0.404761	0.450465	0.0112851
ENSGALG00000002108	NA	chr18:4530722-4546873	5.27085	0.651064	-0.701134	0.00055317
ENSGALG00000011488	CMTM7	chr2:40982491-41010218	5.17675	0.238287	-0.288688	0.0185964
ENSGALG00000015802	N6AMT1	chr1:103278468-103281539	5.68096	0.153281	-0.204633	0.0479718
ENSGALG00000013954	PIEZO2	chr2:97607395-97902750	5.28614	-0.75319	0.80845	0.0148909
ENSGALG00000016041	RNF19A	chr2:128216565-128236212	5.81693	-0.157523	0.217497	0.0350705
ENSGALG00000016350	ARHGEF10	chr3:90462606-90561538	5.55539	-0.217531	0.278382	0.0307635
ENSGALG00000028821	GLIPR2	chr2:89750649-89775889	5.94315	0.204639	-0.27048	0.0467609
ENSGALG00000010013	EDNRA	chr4:31349184-31378701	6.02506	0.270048	-0.335943	0.00647665
ENSGALG00000011823	FAT4	chr4:51926112-52061166	6.33758	-0.441866	0.510887	0.00285606
ENSGALG00000013212	NA	chr2:88645529-88745491	6.23674	-0.144797	0.214393	0.0459373
ENSGALG00000014984	F2RL1	chrZ:23271916-23281766	2.73747	-0.488569	0.565411	0.0309784
ENSGALG00000005120	FBLN2	chr12:5783473-5867616	8.35957	-0.138618	0.218367	0.0112028
ENSGALG00000005249	BICD2	chr12:6815654-6886985	7.24601	0.113905	-0.200072	0.049318
ENSGALG00000014674	CLSTN3	chr1:76885520-76900425	6.23849	-0.157028	0.244475	0.0352998
ENSGALG00000007646	NA	chr4:11883097-12001014	5.75704	-0.177844	0.265673	0.0290364
ENSGALG00000016361	FAM110C	chr3:91380716-91381817	1.82244	0.737667	-0.830269	0.0133531
ENSGALG00000007392	ADAMTS9	chr12:13713808-13779455	5.45708	-0.473076	0.56783	0.0133531
ENSGALG00000007113	TNC	chr17:2640784-2707385	4.60809	-1.39406	1.49014	0.000269018
ENSGALG00000027999	DISC1	chr3:38789505-38985513	5.05555	-0.297009	0.393112	0.00989918
ENSGALG00000012205	AVL9	chr2:48658426-48694908	5.61866	-0.17165	0.270914	0.047821
ENSGALG00000009134	CORTBP2	chr1:24245070-24320202	5.37931	-0.498173	0.601502	0.000262733
ENSGALG00000014071	ITPR2	chr1:67808168-68044295	6.75058	-0.153125	0.257003	0.0101142
ENSGALG00000015688	MXD4	chr4:82408394-82444435	4.32891	-0.367707	0.481272	0.00875975
ENSGALG00000008546	FGD5	chr12:19771124-19859849	5.36096	-0.339621	0.459923	0.00720126
ENSGALG00000008323	COL17A1	chr6:23670968-23706526	5.61267	0.255117	-0.381127	0.0113289
ENSGALG00000016551	AP1S2	chr1:121232734-121264871	7.23093	-0.382205	0.515399	0.00017258
ENSGALG00000015127	GRAMD1C	chr1:82467351-82519234	5.45315	-0.146204	0.287604	0.0440395
ENSGALG00000015627	HAPLN1	chrZ:62344744-62440821	6.63142	-0.426043	0.572074	0.00286578
ENSGALG00000012190	TMEM163	chr7:29843288-29923932	-1.54503	1.69835	-1.84515	0.0457538
ENSGALG00000006331	STAMBPL1	chr6:18764983-18775038	3.68867	0.350092	-0.499714	0.0493779
ENSGALG00000019719	KRT19	chr27:4549327-4553968	6.12347	0.528599	-0.679345	0.00311696
ENSGALG00000013051	SEMA5A	chr2:78760823-78897005	5.70166	-0.392558	0.549127	0.000542315
ENSGALG00000006609	EPHB1	chr9:3230462-3257134	6.77389	-0.226661	0.390173	0.00309856
ENSGALG00000010357	P2RY1	chr9:22832784-22835332	4.01622	-0.761315	0.928017	0.00107176
ENSGALG00000017644	COTL1	chr11:16284724-16301412	7.91155	0.125517	-0.294937	0.0279677
ENSGALG00000012929	DNM1L	chr1:59065374-59100295	7.90315	-0.0367786	0.206402	0.0491832
ENSGALG00000002675	SCUBE3	chr26:4079184-4107401	6.91532	-0.392914	0.562967	0.000112189
ENSGALG00000009207	TRIM2	chr4:19316593-19349626	6.08242	0.223851	-0.396066	0.00307902
ENSGALG00000005210	WNK2	chr12:6453844-6563101	6.41562	-0.285791	0.469521	0.00154322
ENSGALG00000013072	AKR	chr1:62590065-62598178	1.61868	0.739423	-0.926829	0.0228025
ENSGALG00000011442	TGFBR2	chr2:40385524-40447574	4.34477	-0.43054	0.619744	0.00183246
ENSGALG00000027925	HOXA3	chr2:32803523-32818534	6.5966	-0.17124	0.363783	0.00831369
ENSGALG00000010391	MMRN1	chr4:34906758-34949844	3.30034	-0.544743	0.73735	0.0114887
ENSGALG00000007732	RTN4R	chr15:10338374-10405782	1.98052	0.590664	-0.785542	0.0308716
ENSGALG00000007952	AMOT	chr4:12913181-12975486	7.55409	-0.215702	0.410748	0.00125546
ENSGALG00000011476	2011-09-01	chr4:49077853-49125067	8.896	-0.0652162	0.263198	0.0196552
ENSGALG00000006646	ABCC1	chr14:7628433-7676063	6.20164	-0.250452	0.44904	0.00372816
ENSGALG00000010903	RASGEF1B	chr4:45006256-45022555	3.99232	0.409943	-0.611231	0.0181114
ENSGALG00000014999	MAP1B	chrZ:25184264-25251593	5.93739	-0.626824	0.82995	6.30223e-05
ENSGALG00000014877	EMB	chrZ:14595540-14615092	5.72229	-0.124392	0.331029	0.0194645
ENSGALG00000003011	TOM1L1	chr18:5786850-5807221	5.90277	0.111781	-0.318418	0.0286019
ENSGALG00000015409	PROS1	chr1:89043280-89077838	6.53833	-0.15301	0.361096	0.00899752
ENSGALG00000010663	TTC8	chr5:42533890-42573987	5.52279	0.133166	-0.349867	0.0442778
ENSGALG00000029020	PPAPDC1A	chr6:30060585-30109050	4.67678	-1.24483	1.46312	1.37709e-05
ENSGALG00000009219	C1ORF95	chr3:16292467-16320205	2.17118	-0.664685	0.885675	0.0465979
ENSGALG00000011005	KCNK1	chr3:38006260-38036746	5.54375	-0.35709	0.578847	0.0094045
ENSGALG00000004930	GGA.38977	chr12:4370553-4371978	2.86236	-0.780122	1.00433	0.0208987
ENSGALG00000008696	WDR63	chr8:15286051-15311828	2.29797	-0.64741	0.888322	0.0339865
ENSGALG00000013448	PARD3B	chr7:12338383-12612881	5.33787	-0.124413	0.370491	0.0469859
ENSGALG00000000221	PROM2	chr22:446094-452837	1.18767	0.820466	-1.08673	0.0219639
ENSGALG00000001026	EPB41L1	chr20:157991-228687	6.18576	-0.0539957	0.320927	0.0317413
ENSGALG00000007972	TRPC5	chr4:13010481-13100267	0.487688	-0.887112	1.16131	0.0219402
ENSGALG00000010857	DAB1	chr8:24753890-24842483	6.44338	-0.115111	0.394846	0.0145649
ENSGALG00000008704	CUBN	chr2:19737379-19876287	1.71874	-0.810281	1.09937	0.0117634
ENSGALG00000009530	PDZRN4	chr1:28987764-29234095	4.27386	-0.637982	0.933803	0.000655469
ENSGALG00000006783	PLOD2	chr9:10968805-11018998	7.08961	-0.233186	0.529015	0.00283642
ENSGALG00000007098	KIF21A	chr1:15150169-15234468	6.17822	-0.168098	0.475983	0.00179724
ENSGALG00000006882	ST8SIA2	chr10:13994579-14019205	3.97694	-0.387354	0.699838	0.0192145
ENSGALG00000006502	PCGF5	chr6:19270725-19294165	2.46567	-0.604114	0.928714	0.0428279
ENSGALG00000016511	GPR64	chr1:119811747-119834097	3.13032	-1.54889	1.87593	0.00017258
ENSGALG00000001545	RAB40B	chr18:3340421-3363541	1.7919	0.460399	-0.791968	0.0485004
ENSGALG00000016559	PIGA	chr1:121469873-121479163	6.13319	0.071624	0.414093	0.0479718
ENSGALG00000016967	ENOX1	chr1:166088090-166385249	4.20833	0.272926	-0.625984	0.0313778
ENSGALG00000021340	CA9	chrZ:9084929-9095262	6.15042	0.290685	-0.646978	0.00164213
ENSGALG00000011623	ADAMTS3	chr4:49890855-49977356	4.97316	0.140421	-0.507148	0.00842464
ENSGALG00000000660	CYB5B	chr11:18396031-18407915	7.06292	0.00151013	0.384563	0.0122289
ENSGALG00000027311	NGFR	chr27:3204182-3219385	7.15838	0.0676238	0.452294	0.0275305
ENSGALG00000022980	CDKN1B	chr1:72273761-72277034	5.53047	0.0307251	0.430126	0.0453906
ENSGALG00000014190	NA	chr1:69195835-69242099	5.68942	0.0860801	-0.486133	0.00646088
ENSGALG00000005509	DPYD	chr8:11522077-11839939	5.62978	-0.0420612	0.453667	0.0334466
ENSGALG00000010874	UNC79	chr5:44411262-44508014	5.1011	-0.338265	0.752968	0.00743465
ENSGALG00000012131	ELOVL6	chr4:57576631-57597173	4.64218	0.109158	-0.526836	0.0314349
ENSGALG00000012944	DENND5B	chr1:59564531-59674959	4.44694	-0.130143	0.552747	0.016917
ENSGALG00000014079	SYTL2	chr1:189475609-189529781	4.62302	0.216754	-0.64056	0.00792405
ENSGALG00000026836	COL16A1	chr23:4921630-4939423	6.01658	-0.178037	0.602713	0.00540508
ENSGALG00000014227	UPK3A	chr1:70502169-70509749	-0.70339	-1.69619	2.12261	0.0175873
ENSGALG00000004286	COL13A1	chr6:10558567-10638887	3.73826	0.185379	-0.615445	0.0453557
ENSGALG00000027207	NA	chr3:53787118-53797292	4.1739	0.300012	-0.733945	0.0479718
ENSGALG00000008677	VIM	chr2:19677909-19684966	9.63648	-0.0429454	0.5028	0.000722937
ENSGALG00000016330	ANGIOPOIETIN-2	chr3:88000719-88049786	4.40211	0.840492	-1.31698	0.000262733
ENSGALG00000006032	IL13RA1	chr4:3370854-3382816	4.12424	-0.182728	0.659614	0.0219639
ENSGALG00000014662	RBP5	chr1:76883868-76885500	5.70108	-0.00128519	0.513574	0.0327938
ENSGALG00000015419	PENK	chr2:111076868-111081312	4.50671	0.429374	-0.944314	0.00792405
ENSGALG00000008999	AFAP1L2	chr6:27287974-27335710	4.78388	-0.0901364	0.623384	0.0319452
ENSGALG00000015042	CRMP1B	chr4:78786908-78831496	7.64352	0.0979909	-0.637749	0.000262733
ENSGALG00000007366	RBFOX1	chr14:10846836-11212402	4.29819	-0.293805	0.841546	0.00204408
ENSGALG00000015290	LIX1	chrZ:51375632-51406317	5.96857	0.496355	-1.05759	0.00145955
ENSGALG00000000317	NEFM	chr22:953201-957709	4.36575	-0.243133	0.810305	0.00955026
ENSGALG00000006087	GPC3	chr4:3824470-3937271	6.54152	-0.47966	-1.05196	0.0251599
ENSGALG00000007690	TFAP2C	chr20:12282245-12291290	5.38952	-0.0312085	-0.62115	0.0100449
ENSGALG00000009719	PCDH10	chr4:26355292-26387417	6.16565	-0.756301	1.34982	1.37709e-05
ENSGALG00000008733	EDG7	chr8:15361457-15367954	-0.883089	1.97784	-2.58132	0.00745986
ENSGALG00000026366	NA	chr7:14695976-14885623	0.985012	0.706338	-1.32558	0.0385999
ENSGALG00000014804	THBS4	chrZ:21874359-21912694	6.81911	-0.16988	-0.809429	0.00743478
ENSGALG00000008263	FAR-1	chr12:17814859-18073537	4.61586	-0.384527	1.0323	0.00079591
ENSGALG00000028048	PTN	chr1:57819051-57871230	7.58074	0.0378089	0.691724	0.0112911
ENSGALG00000026763	NA	chr22:2448491-2459258	2.13514	-0.405656	1.06029	0.0181916
ENSGALG00000010664	KIF26B	chr3:33669292-33956337	7.03166	0.195014	0.866839	0.0348122
ENSGALG00000000318	CSRP1	chr26:759990-765373	3.70004	0.12782	-0.810576	0.0467609
ENSGALG00000008952	NOXA1	chr17:902673-915909	3.16575	0.220336	-0.918697	0.0294832
ENSGALG00000027513	HOXD9	chr7:15798953-15800275	4.94618	0.598529	1.30401	0.0268997
ENSGALG00000013200	GABBR2	chr2:87956517-88378890	2.53364	-0.401383	1.12596	0.00808247
ENSGALG00000009507	PLEKHH1	chr5:28086529-28129476	3.59418	-0.382116	1.13272	0.0136746
ENSGALG00000008465	SORCS1	chr6:24664739-24940362	3.56081	-0.159562	-0.91187	0.0442778
ENSGALG00000015184	TLE4	chrZ:38331270-38431898	5.81662	-0.00523842	-0.761605	0.00471631
ENSGALG00000027364	HEY1	chr2:120538763-120541690	5.80502	0.0713594	-0.840978	0.00606147
ENSGALG00000005723	SQRDL	chr10:10205342-10217424	4.27476	0.286599	1.06104	0.0289765
ENSGALG00000002671	TMEM132D	chr15:3532963-3685616	6.98215	0.180527	0.963895	0.000581691
ENSGALG00000002564	RGS4	chr8:3667315-3672669	2.7787	0.949718	-1.74184	0.000531254
ENSGALG00000028354	METRNL	chr18:3059723-3076510	5.80371	0.0586555	0.871141	0.0009596
ENSGALG00000007980	KCNG1	chr20:13713340-13716620	5.75628	0.0966384	0.924727	0.00186011
ENSGALG00000007719	SHANK2	chr5:17230852-17528495	4.01317	0.0985995	-0.940167	0.0338526
ENSGALG00000011813	HEG1	chr7:27453192-27465873	6.04601	0.135862	1.02269	0.00393419
ENSGALG00000003193	CRABP-I	chr10:3197349-3210246	9.2158	-0.147975	1.04754	0.000222278
ENSGALG00000001768	ODZ2	chr13:4187412-4738485	4.52393	0.299049	1.20385	0.0113157
ENSGALG00000009546	HTRA1	chr6:30810572-30839263	4.05484	-0.0647409	0.977669	0.0456393
ENSGALG00000011982	PDE5A	chr4:54061071-54120941	6.38279	0.0597871	0.993489	0.000799925
ENSGALG00000011270	KERA	chr1:43843144-43851618	6.91047	0.347989	-1.28246	0.000222278
ENSGALG00000009686	PPP1R9A	chr2:23846202-23968530	4.23865	-0.0867768	1.0235	0.00474035
ENSGALG00000020772	NA	chr8:15439374-15487512	0.575567	-0.995277	1.94889	0.00842464
ENSGALG00000006104	ADAMTSL3	chr10:10980737-11157843	3.62138	0.203737	1.18802	0.009804
ENSGALG00000011656	AHNAK2	chr5:51711520-51736637	4.31444	0.298915	-1.35931	0.00353688
ENSGALG00000003310	SLC45A2	chrZ:10185691-10204950	2.45967	-0.268501	1.33675	0.0279677
ENSGALG00000002993	CA10	chr18:5124019-5286048	3.54479	-0.166857	1.24928	0.00157698
ENSGALG00000012036	CAMK2D	chr4:56144607-56305629	6.31239	-0.164143	1.27772	1.44841e-05
ENSGALG00000007809	TSHZ2	chr20:12972362-13104953	4.38022	0.224684	1.3604	0.00835348
ENSGALG00000006367	PCBD2	chr13:14971862-14987932	4.68707	-0.0012555	-1.23834	0.000677117
ENSGALG00000015248	SNTG1	chr2:108653137-108794934	2.17903	0.143939	-1.43311	0.0120417
ENSGALG00000005037	TEX14	chr19:7058571-7080767	4.46171	-0.00148392	1.2948	0.0055184
ENSGALG00000002744	PCDH15	chr6:5764829-6063170	4.02609	0.240561	1.54281	0.008159
ENSGALG00000006498	PTPRN2	chr2:8785741-9406733	5.30904	-0.0399337	1.37311	0.000261015
ENSGALG00000006804	ODF2L	chr8:14932435-14952372	2.09061	-0.182737	1.53117	0.0255805
ENSGALG00000007526	NA	chr4:11253796-11258428	0.645803	-0.25553	1.64432	0.0340689
ENSGALG00000015833	NT5E	chr3:76375726-76397579	2.8205	0.10428	1.55315	0.00596001
ENSGALG00000006891	ITIH5	chr1:4052013-4096123	-0.57455	0.970544	-2.43343	0.0338526
ENSGALG00000007588	GAD2	chr2:16147742-16180423	1.87075	0.266961	-1.7692	0.0105571
ENSGALG00000006514	FSTL4	chr13:15562923-15746366	4.15844	-0.192613	1.73844	0.000235815
ENSGALG00000026794	C8ORF79	chr4:64216396-64317827	4.18459	0.0222023	1.63031	0.00474035
ENSGALG00000027515	HOXA13	chr2:33006614-33009949	4.37147	-2.04086	-3.66309	0.0452078
ENSGALG00000006438	MNX1	chr2:8538867-8541508	-0.448516	1.25903	-2.89832	0.00708317
ENSGALG00000007426	MKX	chr2:15606689-15649798	1.97989	-0.434515	2.15224	0.0111808
ENSGALG00000014150	NA	chrUn_JH375515:11674-21757	1.98776	-0.609043	2.36652	0.0178151
ENSGALG00000009270	HOXD10	chr7:15804060-15806437	6.39708	-0.0231109	1.84397	2.79577e-05
ENSGALG00000010926	SPP1	chr4:45074191-45077215	3.29919	-0.167326	-1.99222	0.0493779
ENSGALG00000027255	NA	chr5:39495832-39699894	0.495461	-0.367562	2.72622	0.0319452
ENSGALG00000022792	NA	chr1:113688261-113692283	-0.244952	-0.279869	2.6743	0.0440422
ENSGALG00000016804	SLC5A7	chr1:135397399-135423764	1.96687	0.843099	-3.24892	0.00178173
ENSGALG00000007772	CBLN4	chr20:12452386-12456928	2.31001	0.849843	3.32336	0.0096493
ENSGALG00000025730	RIPPLY3	chr1:106360955-106367003	2.3215	0.117479	2.8247	0.00271299
ENSGALG00000012917	CDH6	chr2:69347371-69444035	2.66076	0.0339168	2.78033	0.00034983
ENSGALG00000015418	EPHA6	chr1:90216673-90572208	0.405247	0.513251	3.28716	0.0479718
ENSGALG00000000917	NRG2	chr13:687900-839733	-1.8792	0.108616	-3.76641	0.0120471
ENSGALG00000012051	STAC	chr2:46341756-46412127	-0.18942	0.369702	-4.866	0.000903268
ENSGALG00000008253	TBX5	chr15:12309819-12352293	4.63535	3.20376	8.66548	2.86648e-05
ENSGALG00000006365	PITX1	chr13:14934287-14940878	4.37896	-2.4522	-8.71241	1.37709e-05
