# Supplementary material for: Co-option of the cardiac transcription factor Nkx2.5 during development of the emu wing
Source: Nat Commun. 2017 Jul 25;8:132. doi: 10.1038/s41467-017-00112-7 (PMC5526984; doi:10.1038/s41467-017-00112-7)
Supplement: Supplementary file 3 — Supplementary Data 2 [file 41467_2017_112_MOESM3_ESM.xlsx]

## Sheet: NKX2 5_DE_analysis_11_5_17
Supplementary Data 2: RNA-seq analysis of control vs Nkx2.5 expressing chick limb buds
	Symbol	PositionGalGal4	Log2FoldChange	AdjustedPValue
ENSGALG00000002886	NKX2-5	chr13:8535720-8537935	15.0328	0.000279248
ENSGALG00000002242	GALNT9	chr15:2342101-2458959	1.49203	0.008334
ENSGALG00000026903	CALB2	chr11:1479309-1484634	7.95198	0.012265
ENSGALG00000002893	STC2	chr13:8561503-8571173	1.64251	0.012265
ENSGALG00000011893	SLC38A6	chr5:54134020-54169085	0.817563	0.012265
ENSGALG00000009693	CPXM2	chr6:31278696-31344582	1.05692	0.012265
ENSGALG00000009393	CAV1	chr1:24999076-25013429	2.3525	0.012265
ENSGALG00000013892	MAP3K5	chr3:54290127-54341428	1.33637	0.012265
ENSGALG00000013085	PTPRO	chr1:62933510-63081609	1.40299	0.0166557
ENSGALG00000009280	NPY2R	chr4:20013682-20014840	-1.14005	0.0166557
ENSGALG00000027633	RASSF9	chr1:42006974-42038172	0.858071	0.0217708
ENSGALG00000010331	MME	chr9:22527164-22563563	0.96464	0.0230508
ENSGALG00000007000	NR2F2	chr10:15328162-15333861	-0.943359	0.0268137
ENSGALG00000020522	MYRF	chr5:254168-276875	-0.691344	0.0280074
ENSGALG00000020292	GABRG4	chr4:10807766-10840783	3.34081	0.0374774
ENSGALG00000007113	TNC	chr17:2640784-2707385	1.12225	0.0374774
ENSGALG00000016293	BMP5	chr3:86766921-86825286	1.0561	0.0374774
ENSGALG00000025822	CYP1B1	chr3:31278222-31281746	1.02171	0.0374774
ENSGALG00000005643	LYVE1	chr5:8332203-8342809	1.84135	0.0404693
ENSGALG00000009216	NA	chr3:16284705-16286434	-1.82641	0.0404693
ENSGALG00000016281	DMD	chr1:114233666-114932830	0.618749	0.0419626
ENSGALG00000004596	AR	chr4:429899-473927	-1.28682	0.0457074
ENSGALG00000012956	TMTC1	chr1:59846667-59987218	-0.706434	0.0461851
ENSGALG00000028946	CSRP2	chr1:38160284-38171384	0.858596	0.0461851
ENSGALG00000011271	LUM	chr1:43860882-43872867	-0.926983	0.0466958
ENSGALG00000007011	ZBTB16	chr24:4460400-4534848	-1.16698	0.0497815
ENSGALG00000000644	NFASC	chr26:1841733-1918228	1.91402	0.0506165
ENSGALG00000007980	KCNG1	chr20:13713340-13716620	0.716717	0.0506165
ENSGALG00000001629	NA	chr18:3670068-3678466	2.77177	0.0506165
ENSGALG00000025875	ALX-4	chr5:21101105-21129959	-0.802208	0.0506165
ENSGALG00000027067	C1QTNF6	chr1:51283693-51289313	0.914281	0.0506165
ENSGALG00000022696	KCNE3	chr1:195076941-195078728	1.95184	0.0506165
ENSGALG00000006324	PFKFB3	chr1:3450217-3478178	0.573274	0.0506165
ENSGALG00000007772	CBLN4	chr20:12452386-12456928	1.49821	0.0506165
ENSGALG00000007690	TFAP2C	chr20:12282245-12291290	0.582207	0.0527264
ENSGALG00000029037	QDPR	chr4:75574424-75583312	0.676785	0.0534955
ENSGALG00000016543	NHS	chr1:120363891-120406308	-0.649993	0.0534955
ENSGALG00000011708	MYLK	chr7:26674969-26859021	0.566159	0.0534955
ENSGALG00000013803	GPR126	chr3:52145373-52255811	1.1873	0.0534955
ENSGALG00000012845	MYLK4	chr2:67611322-67673626	2.48309	0.0534955
ENSGALG00000002888	CASZ1	chr21:3826145-3869802	0.959254	0.0534955
ENSGALG00000006705	MYOF	chr6:19976862-20045126	0.71184	0.0561874
ENSGALG00000023919	HS3ST2	chr14:7016035-7025853	2.28498	0.0590964
ENSGALG00000029043	LGALS1	chr4:49142912-49148727	0.692616	0.0590964
ENSGALG00000007912	ATP9A	chr20:13454133-13507093	0.843326	0.0590964
ENSGALG00000026854	PDPN	chr21:5184889-5203054	1.07165	0.0590964
ENSGALG00000002055	HES4	chr21:2803580-2805434	0.608929	0.0590964
ENSGALG00000007806	FGF16	chr4:12750299-12760703	1.09306	0.0590964
ENSGALG00000006859	SV2B	chr10:13701911-13728770	1.0267	0.0590964
ENSGALG00000002234	UNC13D	chr18:4625298-4635526	0.986892	0.0590964
ENSGALG00000009219	C1ORF95	chr3:16292467-16320205	-1.86527	0.0590964
ENSGALG00000028702	EVX1	chr2:33041791-33229071	1.91282	0.0597108
ENSGALG00000014072	TSPAN18	chr5:21455062-21473619	0.763124	0.0597108
ENSGALG00000019231	CD200R1A	chr1:82841596-82864019	1.10956	0.0597108
ENSGALG00000006826	KLHL25	chr10:13454716-13456486	0.758644	0.0597108
ENSGALG00000012052	SNX4	chr7:27588814-27619142	-0.520015	0.0597108
ENSGALG00000012518	NA	chr1:51403705-51417083	1.54171	0.0597108
ENSGALG00000003838	NA	chr23:5463428-5466913	0.941055	0.0602159
ENSGALG00000025738	RHOU	chr3:39117532-39125391	0.493491	0.0602159
ENSGALG00000011005	KCNK1	chr3:38006260-38036746	-1.03407	0.0612998
ENSGALG00000006891	ITIH5	chr1:4052013-4096123	2.305	0.0640684
ENSGALG00000013598	SCGN	chr2:89889723-89914906	-1.32414	0.0663638
ENSGALG00000009612	TGFB2	chr3:18692430-18753146	0.858314	0.0705821
ENSGALG00000009567	TLL1	chr4:23520462-23656666	-0.496493	0.074692
ENSGALG00000005426	FREM1	chrZ:31576517-31643574	0.730819	0.0751666
ENSGALG00000009546	HTRA1	chr6:30810572-30839263	0.662844	0.0765426
ENSGALG00000003126	ERBB4	chr7:3031381-3433912	1.09334	0.0766528
ENSGALG00000014523	MATN2	chr2:127183884-127242408	0.69248	0.0775838
ENSGALG00000003944	FAM189A1	chr10:5396942-5466890	-0.686723	0.0776609
ENSGALG00000007078	ENTPD1	chr6:21551706-21577502	0.905182	0.0776609
ENSGALG00000013034	CECR2	chr1:61872807-61917908	-0.644161	0.0776609
ENSGALG00000023882	MALL	chr3:2997747-3000625	1.69562	0.077687
ENSGALG00000017052	CCNA1	chr1:171871566-171877506	1.69759	0.077687
ENSGALG00000016920	LMO7	chr1:154061424-154157924	0.432537	0.077687
ENSGALG00000000639	LRRN2	chr26:1783647-1785738	1.60499	0.0788685
ENSGALG00000015307	ABI3BP	chr1:84389703-84521596	2.14212	0.0788685
ENSGALG00000011715	HSP70	chr5:52784176-52786081	-0.617615	0.0814742
ENSGALG00000012735	EDN1	chr2:62756870-62762088	-2.13108	0.0814742
ENSGALG00000028821	GLIPR2	chr2:89750649-89775889	0.480066	0.0818161
ENSGALG00000011241	RFTN1	chr2:34829806-34925176	0.43632	0.0818161
ENSGALG00000002576	ASL2	chr19:4932421-4939398	0.9317	0.0818161
ENSGALG00000016111	CSMD3	chr2:132812343-133381395	1.71828	0.0818161
ENSGALG00000015865	FAM46A	chr3:77839635-77873063	0.693375	0.0818161
ENSGALG00000007357	BCL6	chr9:14257891-14274166	0.689729	0.0841928
ENSGALG00000027707	ESM1	chrZ:16485063-16493920	-0.851203	0.0846406
ENSGALG00000003324	PRRX1	chr8:4818201-4849737	-0.503757	0.0846406
ENSGALG00000022994	SIX1	chr5:54315396-54317576	0.698815	0.0847577
ENSGALG00000005502	KCNG4	chr11:16123770-16139737	1.42248	0.0848202
ENSGALG00000017041	FREM2	chr1:170636417-170751330	0.48871	0.0848202
ENSGALG00000006805	PLSCR4	chr9:11035308-11044835	0.577477	0.0848202
ENSGALG00000020626	C3ORF55	chr9:22146849-22157886	0.410596	0.0848202
ENSGALG00000016941	PCDH17	chr1:162755379-162839627	0.915613	0.0862695
ENSGALG00000012407	LRP1	chr7:31350096-31932431	0.903239	0.087716
ENSGALG00000001124	LHX2	chr17:9224739-9243501	-0.427861	0.087716
ENSGALG00000001560	KCNU1	chr22:1989332-2026713	1.6878	0.087716
ENSGALG00000005257	VCAM1	chr8:10818882-10826594	1.17674	0.087716
ENSGALG00000011126	JAZF1	chr2:33497041-33670877	0.610384	0.087716
ENSGALG00000004969	TIMP4	chr12:4722186-4744098	1.11459	0.0885756
ENSGALG00000015736	STMN2	chr2:120505359-120515753	1.42278	0.0885756
ENSGALG00000021047	KIFAP3	chr8:4982259-5039415	-0.413802	0.0885756
ENSGALG00000016875	CLYBL	chr1:143567592-143593342	1.06627	0.0885756
ENSGALG00000010859	EPGN	chr4:44118457-44127174	-1.00236	0.0885756
ENSGALG00000006939	PFKP	chr2:11354184-11395733	0.413763	0.0885756
ENSGALG00000002558	ASL1	chr19:4945235-4952988	2.13384	0.0885756
ENSGALG00000002407	NA	chr11:1537249-1641091	1.71857	0.0890626
ENSGALG00000005278	CDH11	chr11:11582883-11662192	0.505259	0.0890626
ENSGALG00000010566	NPNT	chr4:37998528-38044094	0.930293	0.0891172
ENSGALG00000003837	ADCY7	chr11:6010766-6037599	0.830083	0.0891172
ENSGALG00000022819	PCP4	chr1:107560208-107560977	1.48636	0.0891172
ENSGALG00000013604	VIP	chr3:48776283-48795822	1.33268	0.0912608
ENSGALG00000001608	UNC5D	chr22:1850666-1902149	1.15666	0.0922427
ENSGALG00000001197	BARX2B	chr24:1342231-1370038	0.716202	0.0929466
ENSGALG00000006308	NA	chr13:14407282-14416685	2.55415	0.0941035
ENSGALG00000006783	PLOD2	chr9:10968805-11018998	0.396826	0.0958381
ENSGALG00000007284	SYNPR	chr12:13443049-13474267	0.678698	0.0958381
ENSGALG00000007069	ADAMTS17	chr10:16601476-16763501	-0.554954	0.0976647
ENSGALG00000006300	LDHA	chr5:11936823-11942582	1.15815	0.0986129
ENSGALG00000010001	EGLN3	chr5:34984450-35009673	0.947709	0.0986246
ENSGALG00000001346	NA	chr24:1652517-1654350	0.777367	0.0991499
ENSGALG00000005519	TLL2	chr6:16142743-16223667	0.995506	0.0995883
ENSGALG00000022629	C1ORF63	chrUn_AADN03025472:20-1425	1.03999	0.0998105
ENSGALG00000003886	SGCD	chr13:10842857-11150740	0.49946	0.100107
ENSGALG00000006608	NA	chr5:13492684-13498364	1.0897	0.100834
ENSGALG00000011296	FRMD1	chr3:41319932-41347556	-0.426617	0.102384
ENSGALG00000002728	SLC16A3	chr18:4840924-4844689	0.741639	0.103415
ENSGALG00000025864	WTIP	chr11:10526663-10597453	-0.564778	0.104013
ENSGALG00000010772	RGS7	chr3:35238581-35471485	1.1727	0.104018
ENSGALG00000007331	SVIL	chr2:14597994-14657468	0.373675	0.10788
ENSGALG00000026147	PLVAP	chrUn_JH375640:2146-5383	-0.551967	0.109089
ENSGALG00000012932	FGD4	chr1:59115779-59189015	0.840446	0.109089
ENSGALG00000006519	DD1	chr10:12243796-12252119	1.49597	0.109089
ENSGALG00000024372	BFIV21	chr16:59615-62099	0.954682	0.11071
ENSGALG00000013948	RASL11B	chr4:65555015-65557517	0.588176	0.111313
ENSGALG00000007875	ECEL1	chr9:15043703-15053525	-1.38599	0.111313
ENSGALG00000006819	AGBL1	chr10:13154343-13445021	1.99687	0.111313
ENSGALG00000003295	ADAMTS12	chrZ:10001893-10166119	0.792873	0.111313
ENSGALG00000011994	SYNPO2	chr4:54233640-54321943	0.525432	0.111452
ENSGALG00000004270	ALDH1A2	chr10:6604817-6661741	-1.16629	0.111452
ENSGALG00000001633	DUSP26	chr22:1610463-1614054	0.875077	0.111452
ENSGALG00000026313	RND3	chr7:34511198-34526274	-0.448662	0.112129
ENSGALG00000000307	LASS4	chr28:99391-152730	0.58647	0.112129
ENSGALG00000002898	ALPK2	chrZ:767644-796574	0.812075	0.113445
ENSGALG00000026857	NA	chrUn_JH375696:3432-8527	-0.40956	0.113445
ENSGALG00000005728	FOXF1	chr11:16858662-16867226	2.16503	0.113445
ENSGALG00000009378	PDGFC	chr4:20652980-20768790	0.456617	0.113839
ENSGALG00000003705	VPS13C	chr10:3952463-4034731	0.365711	0.115108
ENSGALG00000002041	AGRN	chr21:2708870-2772320	0.572308	0.116347
ENSGALG00000008365	CHRM4	chr5:22944470-22945943	-0.741948	0.117749
ENSGALG00000011008	NA	chr3:38135387-38174625	-0.451494	0.118501
ENSGALG00000010061	LRBA	chr4:32292870-32664499	0.35981	0.121644
ENSGALG00000003692	VGLUT2	chr5:2813098-2843784	1.20819	0.121644
ENSGALG00000025896	LPPR4	chr8:11180804-11212015	1.18561	0.123321
ENSGALG00000007667	GPR179	chr2:16372422-16557109	1.01393	0.123713
ENSGALG00000006995	APOD	chr9:12153803-12156739	-1.42835	0.123713
ENSGALG00000006032	IL13RA1	chr4:3370854-3382816	0.745693	0.123713
ENSGALG00000012670	NRSN1	chr2:58022131-58024847	-0.392971	0.123944
ENSGALG00000010408	OPN4-1	chr4:36677892-36705928	-0.879374	0.124975
ENSGALG00000003894	CBLN1	chr11:6524057-6525793	1.86326	0.126035
ENSGALG00000011484	CMTM8	chr2:40941975-40978338	0.729832	0.126786
ENSGALG00000019382	GRM8	chr1:20700731-21020127	1.78014	0.126841
ENSGALG00000015895	HTR1B	chr3:79492219-79493385	0.955155	0.127127
ENSGALG00000026113	CARHSP1	chr14:10018056-10045219	0.399065	0.127127
ENSGALG00000023420	HOXD3	chr7:15763091-15765488	-0.595391	0.127127
ENSGALG00000003578	FN1	chr7:4333467-4382817	0.445948	0.127127
ENSGALG00000016014	RCAN1	chr1:105292500-105299313	0.649455	0.127444
ENSGALG00000001768	ODZ2	chr13:4187412-4738485	-0.566195	0.127598
ENSGALG00000003582	SLC1A3	chrZ:11029528-11093852	0.993839	0.128926
ENSGALG00000006807	PLSCR5	chr9:11061795-11069117	0.949014	0.130071
ENSGALG00000009304	RAB11FIP2	chr6:29003776-29047647	-0.47983	0.130133
ENSGALG00000000317	NEFM	chr22:953201-957709	0.54907	0.130133
ENSGALG00000025751	NMRK2	chr28:1455326-1459014	-0.576125	0.130133
ENSGALG00000001370	ADAMTS8	chr24:1655303-1670221	0.670327	0.136818
ENSGALG00000011972	CRTAP	chr2:45056086-45077469	0.395464	0.136818
ENSGALG00000024000	AGTR1	chr9:11878867-11880012	0.902878	0.136818
ENSGALG00000028390	NA	chr4:49072801-49073995	1.34073	0.136818
ENSGALG00000027198	TMEM47	chr1:113256479-113283351	0.81946	0.13881
ENSGALG00000016867	ITGBL1	chr1:142614260-142752083	1.03304	0.139925
ENSGALG00000001437	NTM	chr24:1860916-2105601	1.36058	0.139925
ENSGALG00000015013	GHOX-7	chr4:78388176-78390740	-0.655524	0.139925
ENSGALG00000027494	SPTSSB	chr9:21417213-21425710	0.941942	0.139925
ENSGALG00000002298	COL8A2	chr23:4083730-4089688	1.19736	0.139925
ENSGALG00000007355	NA	chr4:10940907-10954814	0.530034	0.140893
ENSGALG00000023876	PRKCQ	chr1:3559594-3595000	0.537122	0.141249
ENSGALG00000015258	DCBLD2	chr1:83935564-83975399	0.329235	0.141249
ENSGALG00000015542	NA	chrZ:64961496-65028223	0.955526	0.141249
ENSGALG00000023303	SIX2	chr3:25240526-25243491	1.14508	0.141249
ENSGALG00000011613	CPNE4	chr2:42497779-42716189	-0.880293	0.141249
ENSGALG00000006421	SLC16A12	chr6:18907921-18916250	1.68689	0.141249
ENSGALG00000015487	GJA5	chr1:91781763-91800664	-0.7272	0.141249
ENSGALG00000007090	CPN1	chr6:21583528-21590251	0.601678	0.14262
ENSGALG00000021183	C15orf26	chr10:11650933-11656990	1.10634	0.143041
ENSGALG00000011270	KERA	chr1:43843144-43851618	-0.424499	0.143041
ENSGALG00000023073	GGA.42833	chr3:48114481-48136195	-0.475725	0.143041
ENSGALG00000008323	COL17A1	chr6:23670968-23706526	0.451823	0.145327
ENSGALG00000000277	GNRH-I	chr22:827827-830831	1.41173	0.14603
ENSGALG00000016651	TDH	chr3:106804290-106812581	0.712354	0.147784
ENSGALG00000023738	IRX5	chr11:3356405-3358310	-0.867122	0.148158
ENSGALG00000012635	BTBD11	chr1:53339866-53411487	0.453038	0.149062
ENSGALG00000025584	SCARNA6	chr9:701236-701498	-0.709929	0.15067
ENSGALG00000007114	APOA1	chr24:5106237-5107725	-1.92609	0.150732
ENSGALG00000012051	STAC	chr2:46341756-46412127	1.258	0.151725
ENSGALG00000006501	GGT5	chr15:8357676-8374452	0.45644	0.152196
ENSGALG00000004419	TNFRSF1B	chr21:5451977-5465671	0.518209	0.152196
ENSGALG00000017244	PRSS23	chr1:188021744-188022863	0.641782	0.152196
ENSGALG00000004393	NA	chr5:1399849-1415304	0.844216	0.152264
ENSGALG00000027526	COL9A2	chr23:4824369-4834663	0.726489	0.157631
ENSGALG00000010246	OSBPL8	chr1:37960000-38014608	0.329904	0.158679
ENSGALG00000019837	KIFC1	chr16:225232-229543	-0.933344	0.158679
ENSGALG00000001640	RNF122	chr22:1603362-1619730	0.471382	0.158679
ENSGALG00000028685	NA	chr2:78899837-78901559	0.456139	0.158679
ENSGALG00000008298	P37NB	chr1:12679723-12694908	0.477676	0.158679
ENSGALG00000016145	RIPK4	chr1:108376952-108397821	0.680022	0.158679
ENSGALG00000006469	ATP12A	chr24:2845499-2863118	2.02038	0.158679
ENSGALG00000016567	EPHX2	chr3:104712778-104721569	0.498606	0.158679
ENSGALG00000001130	WBSCR17	chr19:1094589-1280680	0.330057	0.158679
ENSGALG00000010901	NA	chr2:30202574-30240482	1.86593	0.160599
ENSGALG00000027184	OLFML1	chr5:6739771-6750882	0.635146	0.16127
ENSGALG00000016687	P2RY8	chr1:128441121-128467057	1.13047	0.16127
ENSGALG00000022250	NA	chrUn_JH376333:5379-6597	-3.18456	0.16127
ENSGALG00000022882	ZADH2	chr2:91401220-91403242	-0.310781	0.161503
ENSGALG00000011469	IGFBP2	chr7:22757947-22808688	-0.483049	0.161503
ENSGALG00000010311	NAV3	chr1:38593309-38850635	0.717237	0.162032
ENSGALG00000026714	SHISA2	chr1:176294303-176296214	0.716651	0.162251
ENSGALG00000008953	AASS	chr1:22638790-22669004	0.621657	0.162251
ENSGALG00000028128	HOXD8	chr7:15792589-15820406	-0.396296	0.162251
ENSGALG00000002958	DNER	chr9:9405231-9525036	0.885474	0.162251
ENSGALG00000011889	NA	chr5:53951086-54056201	0.595874	0.162251
ENSGALG00000015558	CPA6	chr2:115185936-115273389	1.58883	0.162251
ENSGALG00000011091	NUP133	chr3:39346595-39374613	-0.326781	0.162251
ENSGALG00000018967	LYN	chr2:110831286-110878413	0.447164	0.162251
ENSGALG00000026989	HOXA7	chr2:32848678-32852132	0.419974	0.162251
ENSGALG00000027617	KCNMB2	chr9:17089499-17208056	1.36098	0.163011
ENSGALG00000025915	ARRDC3	chrZ:59156359-59170693	0.420907	0.163619
ENSGALG00000010795	ISPD	chr2:28433399-28521941	-0.591889	0.165556
ENSGALG00000005022	GP9	chr12:5105227-5107744	1.70061	0.165756
ENSGALG00000019171	C1H21orf33	chr1:109661534-109668400	-0.370078	0.16616
ENSGALG00000012816	SLC22A23	chr2:66252175-66348254	0.606302	0.166988
ENSGALG00000016603	MID1	chr1:124042083-124134384	0.427476	0.168151
ENSGALG00000023536	FZD7	chr7:11182130-11185182	0.375608	0.168151
ENSGALG00000002988	PHGDH	chr8:4233644-4236981	0.511027	0.177373
ENSGALG00000012801	LY86	chr2:64976837-65001770	0.882527	0.177567
ENSGALG00000009808	VT4	chr1:33258735-33261450	1.93009	0.177567
ENSGALG00000004487	PAPPA2	chr8:6756097-6827450	1.14646	0.177567
ENSGALG00000013342	GBX2	chr7:5124025-5124568	-0.737755	0.177567
ENSGALG00000004070	MICALL2	chr14:2524723-2546726	-0.48048	0.177578
ENSGALG00000006514	FSTL4	chr13:15562923-15746366	-0.440812	0.177578
ENSGALG00000016166	SLC45A4	chr2:145622307-145655804	-0.352284	0.177578
ENSGALG00000027213	ALX1	chr1:41746968-41769781	-0.452731	0.181729
ENSGALG00000028111	NA	chr17:1986102-1986757	-1.53559	0.181729
ENSGALG00000010747	FBLN5	chr5:43740993-43781814	1.09672	0.181729
ENSGALG00000017290	RAD51AP1	chr1:73177476-73186285	-0.338078	0.181729
ENSGALG00000015833	NT5E	chr3:76375726-76397579	0.492052	0.1851
ENSGALG00000006087	GPC3	chr4:3824470-3937271	-0.438346	0.1851
ENSGALG00000006609	EPHB1	chr9:3230462-3257134	-0.439909	0.18732
ENSGALG00000001023	NA	chr19:425320-487603	0.333457	0.18732
ENSGALG00000012440	ZEB2	chr7:32812268-32916777	0.546607	0.18732
ENSGALG00000019267	NA	chr1:68099080-68106564	1.07538	0.18732
ENSGALG00000002646	FAM171B	chr7:1259820-1290809	0.362209	0.18732
ENSGALG00000013384	LIG1	chrLGE64:715792-722552	-0.331594	0.18732
ENSGALG00000013782	CDH7	chr2:95477060-95554752	-1.18261	0.18732
ENSGALG00000015653	JPH1	chr2:117820323-117897580	0.634089	0.18732
ENSGALG00000014144	CORIN	chr4:66262034-66367775	1.17919	0.18732
ENSGALG00000026821	RUNX3	chr23:2409725-2440882	1.07914	0.18732
ENSGALG00000016100	TMEM74	chr2:131623658-131624609	-0.593073	0.18732
ENSGALG00000026798	NA	chr16_AADN03010767_random:215-845	-0.737801	0.18732
ENSGALG00000027483	GLRX	chrZ:57167985-57176365	0.966952	0.18732
ENSGALG00000018401	NA	chrUn_AADN03024964:517-1148	-1.56929	0.18732
ENSGALG00000010554	FAM82A1	chr3:31217050-31257735	0.663723	0.18732
ENSGALG00000005024	CCDC48	chr12:5135536-5179898	0.371565	0.18732
ENSGALG00000013051	SEMA5A	chr2:78760823-78897005	0.381202	0.18732
ENSGALG00000025780	ITPRIP	chr6:23801102-23802752	0.405809	0.18732
ENSGALG00000009396	CAV2	chr1:25020202-25028544	0.615752	0.18732
ENSGALG00000012522	PVALB1	chr1:51455039-51463393	1.46079	0.18732
ENSGALG00000005442	PALMD	chr8:11071106-11128777	-1.04784	0.18732
ENSGALG00000009628	KCTD12	chr4:11342240-11344315	-0.406613	0.18732
ENSGALG00000015241	SNAI2	chr2:108123977-108127436	0.419291	0.18732
ENSGALG00000012965	FAM105A	chr2:76273169-76295468	0.650117	0.187335
ENSGALG00000002223	LHX9	chr8:2269655-2279402	-0.3714	0.187472
ENSGALG00000014686	FBN2	chrZ:56586635-56749770	0.396283	0.187472
ENSGALG00000002367	NA	chr19:4828082-4843179	0.360836	0.18821
ENSGALG00000007508	HPSE2	chr6:21711623-21788394	-0.404466	0.18821
ENSGALG00000010847	VEGFC	chr4:43882836-43954986	-0.457768	0.18821
ENSGALG00000005692	CRISPLD2	chr11:16374570-16399831	0.997997	0.18821
ENSGALG00000004448	FAM5B	chr8:6700428-6705652	2.18414	0.18821
ENSGALG00000023953	C4BPA	chr26:2576518-2583374	-0.862765	0.18821
ENSGALG00000005917	GRID2IP	chr14:6508653-6534321	1.48845	0.18821
ENSGALG00000002054	RALY	chr20:1993534-2109517	0.449676	0.18821
ENSGALG00000015001	LAMA4	chr3:65122173-65221853	0.429658	0.18821
ENSGALG00000000302	TNNT2	chr26:789216-797274	-1.66527	0.188249
ENSGALG00000011858	KCNH5	chr5:53408532-53552358	-0.873167	0.188249
ENSGALG00000003674	DHTKD1	chr1:6143196-6160464	0.295841	0.189925
ENSGALG00000026038	ERI2	chr14:14919944-14927428	0.344981	0.189925
ENSGALG00000028579	NA	chr3:9585396-9586257	1.5782	0.189925
ENSGALG00000007253	IL1RAP	chr9:13337287-13367409	0.467815	0.189925
ENSGALG00000016220	WISP1	chr2:141532749-141540007	-0.790166	0.189925
ENSGALG00000003193	CRABP-I	chr10:3197349-3210246	-0.581117	0.189925
ENSGALG00000004420	SDK1	chr14:3522006-3875659	0.457871	0.190004
ENSGALG00000011104	GCG	chr7:20616147-20633934	0.948625	0.190194
ENSGALG00000011973	SUSD5	chr2:45087234-45129827	1.69006	0.190194
ENSGALG00000026754	NA	chr25:885229-907160	0.725303	0.19069
ENSGALG00000006379	SHH	chr2:8080090-8089855	0.471091	0.190703
ENSGALG00000007927	CNTN6	chr12:17553474-17631889	1.46557	0.190947
ENSGALG00000010448	LTBP1	chr3:30485201-30667355	0.34066	0.190947
ENSGALG00000015661	CRISPLD1	chr2:118186851-118223238	0.314519	0.191135
ENSGALG00000001915	VAV3	chr8:987128-1134223	0.422815	0.191135
ENSGALG00000011663	FNDC1	chr3:45071688-45111718	0.48059	0.191135
ENSGALG00000026059	TWIST1	chr2:29699891-29701106	-0.400631	0.192106
ENSGALG00000007334	ABAT	chr14:10058942-10084174	0.360897	0.192126
ENSGALG00000009276	LRAT	chr4:19868513-19870899	-0.815062	0.193639
ENSGALG00000026537	NA	chrUn_AADN03014988:20-1566	-0.535917	0.194485
ENSGALG00000016083	ANGPT1	chr2:130946458-131114196	1.38887	0.195516
ENSGALG00000000364	STC1	chr22:1142286-1149360	0.904976	0.195882
ENSGALG00000005958	TRIM66	chr5:9179363-9220087	0.675747	0.195882
ENSGALG00000014892	CEP85L	chr3:62306227-62441189	-0.31371	0.195882
ENSGALG00000009131	NLGN1	chr9:18196757-18471834	0.54958	0.196601
ENSGALG00000028871	SLC38A5	chr12:3204933-3208668	1.41009	0.196601
ENSGALG00000010551	CDC42EP3	chr3:31128988-31129744	0.731646	0.196601
ENSGALG00000007092	LYSMD4	chr10:16577767-16582386	-0.459003	0.198656
ENSGALG00000018372	NA	chrM:8123-8258	0.778902	0.198656
ENSGALG00000009145	STARD9	chr5:25031672-25127740	0.308067	0.198684
ENSGALG00000016412	MBOAT2	chr3:95513203-95603900	-0.373142	0.199976
ENSGALG00000021304	RANBP3L	chrZ:10886298-10913615	1.00679	0.200627
ENSGALG00000010706	ODZ3	chr4:39503733-39814734	0.338647	0.201149
ENSGALG00000001443	PTPRU	chr23:2715390-2762791	-0.361237	0.201149
ENSGALG00000011630	GLI2	chr7:25280814-25459921	-0.597704	0.201149
ENSGALG00000008999	AFAP1L2	chr6:27287974-27335710	0.422142	0.201149
ENSGALG00000009929	SOST	chr27:3288908-3291885	-0.964118	0.201149
ENSGALG00000015943	PDP1	chr2:125683594-125690722	0.357982	0.201149
ENSGALG00000002840	GRM4	chr26:4380151-4414660	0.634875	0.201149
ENSGALG00000026970	NA	chr5:1592826-1594156	0.434575	0.201149
ENSGALG00000001919	NA	chr20:1676500-1765540	-0.332643	0.201149
ENSGALG00000000498	ACE	chr27:2646483-2662837	0.793747	0.201149
ENSGALG00000005470	NA	chr8:11187946-11307289	0.829782	0.201149
ENSGALG00000006346	JSC	chr13:14654458-14662648	0.372601	0.201149
ENSGALG00000014627	FRMD4B	chr12:15329788-15396454	0.4227	0.201149
ENSGALG00000012115	WT1	chr5:5455021-5489423	-0.720536	0.201149
ENSGALG00000003309	NECAB2	chr11:2518959-2575181	0.711955	0.201149
ENSGALG00000027891	C5ORF13	chrZ:46263609-46283078	0.555625	0.201149
ENSGALG00000001409	IL-12B	chr13:7490790-7500444	1.81125	0.202276
ENSGALG00000001038	MAN1C1	chr23:2257730-2299072	-0.489532	0.202351
ENSGALG00000027676	NA	chrUn_JH376001:4458-6632	-3.54964	0.206171
ENSGALG00000016391	CNKSR2	chr1:118627849-118816669	-0.347267	0.207785
ENSGALG00000008896	PPP1R1C	chr7:13606938-13647794	-1.4353	0.208761
ENSGALG00000016594	FRMPD4	chr1:122962849-123267815	0.44483	0.208761
ENSGALG00000010163	LGR5	chr1:36192579-36280194	0.425305	0.209228
ENSGALG00000003507	TECPR1	chr14:1110684-1129680	0.426013	0.209228
ENSGALG00000016342	MYOM2	chr3:90326787-90400923	0.756887	0.209228
ENSGALG00000014178	SCUBE1	chr1:68715573-68928375	-0.337378	0.209228
ENSGALG00000020195	DMP1	chr4:45093169-45095392	1.22737	0.209981
ENSGALG00000011511	CKB	chr5:50128408-50229625	-0.35381	0.210917
ENSGALG00000011094	PDE4B	chr8:27415315-27426443	0.450627	0.212518
ENSGALG00000006565	GGT1	chr15:8378112-8403920	0.682351	0.213844
ENSGALG00000023577	TBX2	chr19:7630832-7638493	-0.651755	0.215502
ENSGALG00000026540	NA	chrUn_AADN03013519:314-4815	2.40895	0.217216
ENSGALG00000026646	C4	chr16:44244-58599	1.4852	0.217216
ENSGALG00000005352	GATA5	chr20:8368250-8377966	-1.54859	0.217216
ENSGALG00000003677	NTNG2	chr17:6448021-6483056	0.725515	0.217216
ENSGALG00000002769	DNAJC12	chr6:6100817-6109848	0.370396	0.217812
ENSGALG00000000314	NEFL	chr22:944237-949102	0.485908	0.218188
ENSGALG00000007871	SLC1A2	chr5:18316562-18391081	0.486737	0.218188
ENSGALG00000027980	NANOS1	chr6:29504246-29505285	0.802438	0.218188
ENSGALG00000008043	CORO2B	chr10:18699924-18729841	-0.607756	0.218206
ENSGALG00000016294	HMGCLL1	chr3:86888513-86960499	0.687347	0.218206
ENSGALG00000013204	SOX5	chr1:66068226-66322847	0.401652	0.218206
ENSGALG00000027599	uc_338	chr3:72233825-72233972	-1.37527	0.218206
ENSGALG00000016369	FBXO32	chr2:137644050-137668702	0.522367	0.218206
ENSGALG00000027948	NA	chrUn_AADN03015245:1245-2676	1.05058	0.218206
ENSGALG00000001455	CCNJL	chr13:7192750-7211125	-0.578175	0.218206
ENSGALG00000014513	NA	chr1:76736133-76738277	-0.303166	0.218556
ENSGALG00000024426	NA	chr16_AADN03010677_random:383-3066	1.11661	0.219305
ENSGALG00000028046	INSIG2	chr7:28336052-28343536	0.36932	0.22146
ENSGALG00000007870	SMAD3	chr10:18282942-18345447	-0.368749	0.22146
ENSGALG00000013684	SGCZ	chr4:63469830-63819243	1.90557	0.223807
ENSGALG00000000731	C1ORF38	chr23:1450082-1454195	0.970577	0.223807
ENSGALG00000021869	PODN	chr8:23451382-23477433	0.504335	0.224934
ENSGALG00000005209	AQP1	chr2:1094832-1112902	1.02188	0.224962
ENSGALG00000016292	COL21A1	chr3:86631542-86708701	1.11574	0.224962
ENSGALG00000001896	NTNG1	chr8:822749-960453	-0.410961	0.224962
ENSGALG00000005967	LMO1	chr5:9538612-9582720	-0.727416	0.224962
ENSGALG00000009866	CAMK1D	chr1:6257391-6474294	0.414688	0.224962
ENSGALG00000028367	NA	chr16:204632-207109	1.06809	0.224962
ENSGALG00000019114	CLDN10	chr1:145266283-145279564	0.909024	0.224962
ENSGALG00000015568	SH3TC1	chr4:80381669-80409920	0.632756	0.224962
ENSGALG00000004903	CHST8	chr11:10016611-10144234	1.80462	0.224962
ENSGALG00000007210	NA	chr4:9508921-9512126	-0.447813	0.224962
ENSGALG00000006518	C11ORF63	chr24:3099782-3116043	0.463635	0.224962
ENSGALG00000025862	TMEM26	chr6:7974241-7992033	0.419913	0.224962
ENSGALG00000007364	TOB	chr18:10354078-10355879	0.484281	0.224962
ENSGALG00000027260	MC3R	chr20:12405995-12406958	1.76153	0.224962
ENSGALG00000007668	BMP7	chr20:12026080-12069868	0.42142	0.224962
ENSGALG00000013355	NA	chrLGE22C19W28_JH375242_random:122074-125024	0.411235	0.224962
ENSGALG00000005991	NA	chrLGE22C19W28_E50C23:51526-66323	-0.373022	0.224962
ENSGALG00000007392	ADAMTS9	chr12:13713808-13779455	-0.537238	0.224962
ENSGALG00000017238	GRM5	chr1:187158335-187407442	-1.86262	0.224962
ENSGALG00000000878	KIF18B	chr27:1315854-1323798	-0.329264	0.224962
ENSGALG00000001826	WWC1	chr13:4122990-4186409	-0.388025	0.225322
ENSGALG00000002974	SPHKAP	chr9:9051425-9119137	1.14092	0.225322
ENSGALG00000007908	EFEMP1	chr3:225183-277692	1.48535	0.225322
ENSGALG00000028163	NA	chrUn_AADN03024083:20-1598	-0.375	0.225322
ENSGALG00000028015	HES1	chr9:12410466-12423754	0.400837	0.225322
ENSGALG00000029175	EFNB2	chr1:140329549-140373727	-0.332269	0.225322
ENSGALG00000009619	GPR176	chr5:28815673-28818652	-0.384934	0.225322
ENSGALG00000015624	VCAN	chrZ:62474980-62580840	0.329622	0.225488
ENSGALG00000000957	ESAM	chr24:289699-292570	-0.690822	0.225488
ENSGALG00000004695	ECM2	chr12:3356079-3371188	0.735188	0.225488
ENSGALG00000001892	CYGB	chr18:4317486-4324555	0.535234	0.225488
ENSGALG00000008313	NAPB	chr3:3205834-3212643	0.413739	0.226323
ENSGALG00000000733	MYO7A	chr1:192356566-192453329	-1.126	0.226323
ENSGALG00000016804	SLC5A7	chr1:135397399-135423764	0.956319	0.226552
ENSGALG00000009020	JAG1	chr3:12844081-12878172	0.538646	0.22828
ENSGALG00000001079	WNT3	chr27:1136145-1157434	0.688976	0.228657
ENSGALG00000006677	P4HA2	chr13:16062866-16086914	0.342595	0.228673
ENSGALG00000001611	B3GAT1	chr24:2589139-2617257	0.73108	0.229271
ENSGALG00000016890	MBNL2	chr1:144576578-144648440	0.533478	0.229271
ENSGALG00000013244	ABCC9	chr1:67026683-67095828	-1.43111	0.230428
ENSGALG00000021325	NA	chr11:2635482-2648522	1.36777	0.230428
ENSGALG00000027934	FAM19A1	chr12:14921471-15122905	1.08963	0.230831
ENSGALG00000010156	DOCK8	chrZ:25582285-25666831	0.308459	0.230831
ENSGALG00000006017	DOCK11	chr4:3309255-3364270	0.443357	0.231182
ENSGALG00000006365	PITX1	chr13:14934287-14940878	-1.68091	0.232187
ENSGALG00000026663	CX3CL1	chr11:766211-773374	-0.835741	0.232806
ENSGALG00000001207	PLCH2	chr21:1471394-1504374	0.521772	0.232806
ENSGALG00000003588	NA	chr11:3660024-3663534	-1.07609	0.232806
ENSGALG00000026224	DHDH	chrUn_JH376330:20-3262	0.783304	0.232806
ENSGALG00000004325	P4HA1	chr6:10763562-10791996	0.330644	0.232806
ENSGALG00000002263	KLHL6	chr9:2069218-2087633	0.660495	0.234551
ENSGALG00000014569	PNPLA2	chr5:15118616-15140092	0.444802	0.23716
ENSGALG00000011957	TOB2	chr1:49497082-49503880	0.375782	0.23716
ENSGALG00000014182	ADORA2B	chr19:6439175-6447413	-1.05221	0.23716
ENSGALG00000002377	ENO1	chr21:3215098-3227491	0.295152	0.238195
ENSGALG00000016749	CNGA3	chr1:131289231-131309321	0.492438	0.238195
ENSGALG00000008900	TPRXL	chr8:17537064-17580564	-1.11905	0.239256
ENSGALG00000012395	PLEKHG1	chr3:47795130-47933046	-0.301421	0.239407
ENSGALG00000011962	NDNF	chr4:53606931-53623955	0.539731	0.239407
ENSGALG00000002816	STK10	chr13:8133601-8180065	0.456392	0.23943
ENSGALG00000026041	NA	chr23:2354968-2364999	0.390737	0.240146
ENSGALG00000011181	FKBP14	chr2:34425409-34430988	0.362771	0.241596
ENSGALG00000007419	MASP1	chr9:14339431-14355179	0.695892	0.245333
ENSGALG00000011833	SPATA5	chr4:52775237-52982663	-0.33607	0.245333
ENSGALG00000004046	LARP6	chr10:5747496-5754751	-0.415863	0.245333
ENSGALG00000028236	PRRX2	chr17:5655698-5671868	-0.320489	0.246359
ENSGALG00000011209	EVL	chr5:48312770-48378821	-0.275025	0.246469
ENSGALG00000011998	SEC24D	chr4:54343364-54387579	0.301194	0.24697
ENSGALG00000004400	SPECC1	chr19:6346041-6424981	0.500599	0.247564
ENSGALG00000002659	WDR5	chr17:7198593-7208667	-0.260527	0.24819
ENSGALG00000009302	EMX2	chr6:28814902-28820582	-0.811985	0.250346
ENSGALG00000011922	C14ORF135	chr5:54497707-54507256	0.283771	0.252269
ENSGALG00000017130	LATS2	chr1:177897784-177940298	-0.350953	0.252269
ENSGALG00000003446	PRLR	chrZ:10470114-10500913	0.686243	0.252269
ENSGALG00000012108	ENPEP	chr4:57434842-57469617	1.32726	0.253416
ENSGALG00000015271	FILIP1L	chr1:84070384-84222494	-0.767199	0.253575
ENSGALG00000027955	NA	chr16:389808-394217	0.845217	0.253575
ENSGALG00000018359	NA	chrM:16038-16107	-1.06525	0.254522
ENSGALG00000027521	ANKRD33B	chr2:78170627-78211788	1.26476	0.255297
ENSGALG00000010875	ITGB8	chr2:30127825-30156294	0.469119	0.257513
ENSGALG00000019836	ZNF692	chr16:215496-221850	-1.18327	0.257513
ENSGALG00000014750	NA	chr1:77553297-77554871	1.07742	0.257513
ENSGALG00000002312	TMEM132E	chr19:4751717-4761990	0.365857	0.257874
ENSGALG00000010633	GPX7	chr8:23344642-23353210	0.353534	0.257874
ENSGALG00000025003	snoU2-30	chr1:185081507-185081573	-1.02958	0.257874
ENSGALG00000009844	ACTC1	chr5:31546120-31552902	-2.25302	0.257874
ENSGALG00000000936	LMX1B	chr17:10059277-10152878	-0.256616	0.258763
ENSGALG00000012173	LGALS3	chr5:56155602-56157659	0.64096	0.258763
ENSGALG00000027907	NR2F1	chrZ:58199292-58207595	-0.46885	0.258763
ENSGALG00000008457	RIN2	chr3:4049967-4113542	0.310731	0.258763
ENSGALG00000009846	BBS5	chr7:18171746-18181640	-0.372246	0.258763
ENSGALG00000000839	WNT11	chr1:193074479-193100754	0.74641	0.258951
ENSGALG00000008676	RRBP1	chr3:14871337-14889265	0.272216	0.260204
ENSGALG00000011911	NA	chr5:54307427-54310044	0.629611	0.260204
ENSGALG00000020895	NA	chr20:12415876-12444994	1.56974	0.262029
ENSGALG00000015556	AFAP1	chr4:80111130-80222324	0.281321	0.262029
ENSGALG00000004531	PLOD1	chr21:5514082-5531209	0.324294	0.262029
ENSGALG00000012913	PKP2	chr1:58971759-59016900	-0.559455	0.262029
ENSGALG00000026795	KIAA0040	chr8:7045675-7050533	0.730666	0.262029
ENSGALG00000005140	RRAD	chr11:10672969-10676978	0.933379	0.262029
ENSGALG00000015658	GDAP1	chr2:117914309-117920391	0.638202	0.262029
ENSGALG00000009594	RARRES1	chr9:21904933-21912426	0.350564	0.262029
ENSGALG00000005141	HMCN1	chr8_JH375182_random:187562-380436	0.328353	0.262029
ENSGALG00000019552	SERPINB2	chr2:67753129-67763712	0.799881	0.262029
ENSGALG00000010858	LRP2	chr7:18254208-18342504	0.625207	0.264012
ENSGALG00000008317	SDSL	chr15:12572528-12579566	0.690862	0.265566
ENSGALG00000021031	CXCR7	chr7:4973409-4974504	0.360723	0.266293
ENSGALG00000015132	CDH2	chr2:104449183-104562821	-0.380186	0.266951
ENSGALG00000005969	NA	chr6:17454859-17491053	0.367722	0.267468
ENSGALG00000008570	MOV10L1	chr1:19894578-19925776	0.78224	0.268124
ENSGALG00000016138	DSCAM	chr1:107601009-107978889	1.4874	0.268438
ENSGALG00000006968	HNF1A	chr15:9105875-9120130	-0.64481	0.269348
ENSGALG00000018374	NA	chrM:6572-6643	-0.993532	0.270044
ENSGALG00000026505	RDH10	chr2:117438974-117467086	-0.810803	0.270713
ENSGALG00000010269	KCNAB1	chr9:22353055-22381426	-0.367735	0.272072
ENSGALG00000021748	SNORD35	chr1:193635167-193635259	-0.732647	0.272072
ENSGALG00000005469	CYP2C45	chr6:16127454-16132383	1.52069	0.272809
ENSGALG00000026653	ARL9	chr4:48676607-48680544	0.37133	0.273528
ENSGALG00000015551	GRIN3A	chrZ:64830089-64898868	0.392367	0.273528
ENSGALG00000010982	NID1	chr3:37178195-37213970	0.633625	0.273528
ENSGALG00000006110	PLK1	chr14:6884684-6889434	-0.251025	0.27359
ENSGALG00000007371	IGDCC3	chr10:17337459-17420513	-0.386334	0.275846
ENSGALG00000025681	SNORD123	chr2:78578797-78578866	1.0407	0.275846
ENSGALG00000027874	CHAC1	chr5:23730411-23732558	-0.867548	0.278941
ENSGALG00000007022	NA	chr10:16161523-16172113	-1.0882	0.278941
ENSGALG00000014258	LIMCH1	chr4:68063616-68230063	0.649831	0.278941
ENSGALG00000001561	MXRA8	chr21:2251267-2266024	0.447961	0.278941
ENSGALG00000012747	NEDD9	chr2:63163419-63197929	-0.342801	0.278941
ENSGALG00000015069	B4GALT4	chr1:80036446-80061032	-0.253282	0.279475
ENSGALG00000015914	CALB1	chr2:124187669-124207058	1.15753	0.279475
ENSGALG00000004782	TSEN15	chr8:7743151-7753054	0.478731	0.281193
ENSGALG00000016511	GPR64	chr1:119811747-119834097	0.733415	0.281269
ENSGALG00000015422	NRG1	chrZ:53782384-54246036	-0.755663	0.281269
ENSGALG00000008615	NA	chr5:24001723-24083155	0.672807	0.281269
ENSGALG00000012156	DPP10	chr7:28692504-28874290	-0.470898	0.281364
ENSGALG00000013535	CYP4V2	chr4:60965219-60977430	0.878238	0.281364
ENSGALG00000012158	NA	chr2:47875371-47923403	0.299913	0.281364
ENSGALG00000016809	EDAR	chr1:135819208-135882851	0.303659	0.281364
ENSGALG00000006981	MCTP2	chr10:14461078-14573856	-0.395018	0.282665
ENSGALG00000008444	TUBA4A	chr1:1149163-1155872	0.481209	0.282679
ENSGALG00000017418	NPTX1	chr18:9754644-9756687	-0.847333	0.282679
ENSGALG00000018381	NA	chrM:5024-5096	-0.464741	0.282679
ENSGALG00000008380	DGKZ	chr5:22949352-22992334	-0.29062	0.282679
ENSGALG00000018358	NA	chrM:16107-16177	-0.963467	0.283754
ENSGALG00000017056	DCLK1	chr1:172004086-172233561	0.740796	0.283754
ENSGALG00000016629	PRKX	chr1:127508429-127539291	-0.255197	0.283754
ENSGALG00000016666	CTSB	chr3:106998422-107007359	0.32823	0.283754
ENSGALG00000012744	TMEM170B	chr2:63035619-63055532	-0.338844	0.283754
ENSGALG00000008361	THBD	chr3:3267109-3268759	-0.610635	0.283754
ENSGALG00000010127	GLO1	chr3:28858537-28865172	0.294087	0.284181
ENSGALG00000002602	CSMD2	chr23:4570630-4804042	0.540988	0.284197
ENSGALG00000001422	RRP9	chr12:78048-82014	-0.320576	0.28441
ENSGALG00000025740	EN1	chr7:28021766-28026638	-1.14975	0.284643
ENSGALG00000002005	NA	chr21:2679189-2699394	0.580505	0.285668
ENSGALG00000021724	gga-mir-301b	chr19:7193223-7193313	1.05025	0.285668
ENSGALG00000012006	RTN1	chr5:54592266-54688712	0.36471	0.285668
ENSGALG00000029069	AHNAK	chrUn_JH375735:20-10051	0.687536	0.285668
ENSGALG00000009424	FOXP2	chr1:25847641-26191414	-0.281573	0.285941
ENSGALG00000011320	TMCC3	chr1:45037003-45076411	-0.644005	0.285947
ENSGALG00000001603	NARF	chr18:3453716-3468178	0.327356	0.286985
ENSGALG00000002321	GOT2	chr11:1467001-1476920	-0.257167	0.286985
ENSGALG00000028682	CBLN2	chr2:92627799-92630335	1.69203	0.286985
ENSGALG00000003821	RAMP1	chr7:4591384-4595864	-0.621685	0.28725
ENSGALG00000011577	CNTNAP5	chr7:23919266-24182349	0.45706	0.28725
ENSGALG00000029006	SYPL1	chr1:14001060-14009388	1.1124	0.288085
ENSGALG00000007169	EPC1	chr2:14056885-14098892	-0.247872	0.288093
ENSGALG00000005321	LAMA5	chr20:8180139-8223607	0.272816	0.289329
ENSGALG00000014910	COLEC12	chr2:101677427-101769743	0.346156	0.289329
ENSGALG00000004274	CDERMO-1	chr7:6156610-6186495	0.485166	0.289329
ENSGALG00000011214	SERPINH1	chr1:194288920-194295617	0.312078	0.291167
ENSGALG00000004257	TSPAN15	chr6:10506235-10517767	-0.668756	0.291167
ENSGALG00000001383	HTR4	chr13:7596137-7665243	-0.885018	0.291167
ENSGALG00000010158	KANK1	chrZ:25704767-25796933	0.265658	0.292266
ENSGALG00000015451	ZNF462	chrZ:55321454-55373334	0.288945	0.292266
ENSGALG00000026473	CHST11	chr1:54543812-54741556	0.277162	0.292266
ENSGALG00000014923	ARHGEF28	chrZ:24425970-24555032	0.402416	0.293114
ENSGALG00000001097	WNT9B	chr27:1111809-1122644	0.743644	0.293716
ENSGALG00000026724	gga-mir-6604	chr6:21904153-21904263	1.31567	0.293716
ENSGALG00000006795	ABCG4	chr24:4269724-4275800	0.789007	0.293716
ENSGALG00000002431	CFHR1	chr8:2641141-2673492	0.771361	0.293716
ENSGALG00000010716	AGA	chr4:41661991-41674344	0.314842	0.293716
ENSGALG00000010461	EBF3	chr6:33682902-33790682	-0.66346	0.293977
ENSGALG00000012352	BLVRA	chr2:52203859-52216106	0.609378	0.293977
ENSGALG00000025541	SNORA33	chr3:56048914-56049051	0.666203	0.293977
ENSGALG00000025851	GPRIN3	chr4:34693910-34696151	-0.40237	0.293977
ENSGALG00000004361	PRTG	chr10:7329783-7416677	-0.40852	0.293977
ENSGALG00000028234	SYNDIG1	chr3:15008232-15108357	1.58089	0.295408
ENSGALG00000000681	PAK1	chr1:192266739-192313761	0.299975	0.297825
ENSGALG00000000638	CIRH1A	chr11:18360465-18365214	-0.31817	0.297825
ENSGALG00000004900	FAM101B	chr19:6991392-6994939	0.626111	0.297825
ENSGALG00000027146	GPR139	chr14:14604689-14623162	0.76504	0.300493
ENSGALG00000027363	C1ORF159	chr21:2646648-2657365	0.306956	0.301229
ENSGALG00000007250	SNRPB	chr20:11094570-11097691	-0.234956	0.302387
ENSGALG00000007367	WFIKKN2	chr18:10370915-10376965	1.22196	0.30301
ENSGALG00000006409	PODXL	chr1:2987399-3028096	-0.295772	0.30301
ENSGALG00000005299	ANXA7	chr6:15752204-15762949	0.342241	0.306142
ENSGALG00000014935	NA	chr2:101998424-102069513	0.25488	0.306642
ENSGALG00000003833	CACNA1E	chr8:5688262-5763125	0.786255	0.306642
ENSGALG00000010612	PRKD3	chr3:32882990-32920634	-0.240094	0.306642
ENSGALG00000008888	IL1RAPL2	chr4:16972375-17142642	0.694629	0.306642
ENSGALG00000018362	NA	chrM:12999-13070	-1.02737	0.306642
ENSGALG00000010863	TWISTNB	chr2:29883184-29887663	-0.32222	0.306642
ENSGALG00000016953	NAA16	chr1:165191022-165255094	-0.235324	0.306642
ENSGALG00000012095	C14orf105	chr5:55387428-55393814	1.33172	0.30732
ENSGALG00000012351	STK17A	chr2:52094037-52119044	1.3248	0.30732
ENSGALG00000004994	ZNF503	chr6:14134964-14137931	-0.436533	0.30732
ENSGALG00000026426	OTUD1	chr2:17237192-17240043	0.344034	0.30732
ENSGALG00000001677	SETBP1	chrZ:2629363-2878710	-0.460921	0.30732
ENSGALG00000001916	SLIT3	chr13:3574864-4046215	-0.430842	0.307947
ENSGALG00000015351	CBLB	chr1:86037077-86159219	-0.288246	0.308338
ENSGALG00000014793	NA	chr2:100436018-100460793	-1.27321	0.309198
ENSGALG00000012666	GPLD1	chr2:57910350-57932198	-1.05095	0.309257
ENSGALG00000028174	SDPR	chr7:7694858-7704115	0.61545	0.309461
ENSGALG00000016750	VWA3B	chr1:131334587-131405083	0.571285	0.309869
ENSGALG00000013255	SRF	chr3:4344801-4355028	-0.331094	0.310291
ENSGALG00000004472	ASTN1	chr8:6711186-6754418	0.825285	0.310291
ENSGALG00000009082	ADCK3	chr3:11801156-11822257	0.273907	0.310291
ENSGALG00000004386	SOX9	chr18:9067762-9073622	0.547277	0.310574
ENSGALG00000018365	NA	chrM:11127-11195	-0.921982	0.311857
ENSGALG00000014501	FGFBP2	chr4:76145514-76147825	1.28962	0.311975
ENSGALG00000013943	FIP1L1	chr4:65345817-65366325	-0.264719	0.31208
ENSGALG00000025842	BRT-1	chrZ:9066146-9077155	0.23418	0.31214
ENSGALG00000024572	SNORA54	chr5:12495909-12496038	-1.09835	0.31214
ENSGALG00000027754	NA	chrUn_JH375576:3469-4650	-0.28236	0.313742
ENSGALG00000016155	COL19A1	chr3:82304938-82484565	0.926596	0.313742
ENSGALG00000014558	NA	chrLGE22C19W28_JH375242_random:146618-147632	0.822251	0.313742
ENSGALG00000000329	AHCYL1	chr26:1251360-1260028	-0.312021	0.313742
ENSGALG00000003943	PRKCA	chr18:7597893-7711163	0.247089	0.313742
ENSGALG00000019284	NA	chr1:62261359-62268585	0.352267	0.314462
ENSGALG00000027678	SLC35G1	chr6:19821568-19832272	0.460521	0.315007
ENSGALG00000013817	SPIRE1	chr2:96957729-97080567	-0.361611	0.315007
ENSGALG00000008716	FLRT3	chr3:4603330-4605274	-0.243592	0.315011
ENSGALG00000005411	C16ORF73	chr14:6045112-6056878	0.800467	0.315011
ENSGALG00000012964	ANKH	chr2:76201669-76237846	0.392681	0.315292
ENSGALG00000009512	TFPI2	chr2:23431044-23434937	-0.82706	0.315426
ENSGALG00000010529	LEF-1	chr4:37323507-37377729	0.26695	0.315531
ENSGALG00000028928	LCAT	chr11:1029317-1036713	0.974603	0.315531
ENSGALG00000009867	WIF1	chr1:33841538-33883296	0.512604	0.315531
ENSGALG00000000371	CRHR1	chr27:2226990-2253136	1.14875	0.315531
ENSGALG00000004365	WDR66	chr15:5691073-5704256	0.71851	0.315531
ENSGALG00000028354	METRNL	chr18:3059723-3076510	0.241295	0.315531
ENSGALG00000008061	ASTL	chr5:21649226-21661084	1.29169	0.315531
ENSGALG00000012624	AAED1	chrZ:42122524-42126092	0.435198	0.315616
ENSGALG00000025858	LUZP1	chr23:1675244-1682832	-0.330231	0.3175
ENSGALG00000014675	RHOBTB3	chrZ:57184772-57211538	1.13955	0.3175
ENSGALG00000000168	ADORA1	chr26:973519-990540	-1.82535	0.317623
ENSGALG00000010347	CCNG2	chr4:34460741-34467515	0.312702	0.317623
ENSGALG00000009362	ITGA6	chr7:17214611-17252865	0.230473	0.317878
ENSGALG00000014749	EPHB6	chr1:77460197-77533109	0.235093	0.318713
ENSGALG00000006563	SEMA3D	chr1:8177103-8318907	-0.645019	0.318966
ENSGALG00000007416	CD3E	chr24:5471598-5478513	0.870099	0.319305
ENSGALG00000015898	MYO6	chr3:79860206-79930603	0.38835	0.320172
ENSGALG00000004244	TTPAL	chr20:5748293-5755903	0.25549	0.32043
ENSGALG00000009272	NA	chr4:19815639-19863379	-0.288647	0.320723
ENSGALG00000028310	EDN3	chr20:11142956-11160478	0.410667	0.320723
ENSGALG00000023576	PIM3	chr1:18948098-18951794	0.329985	0.321105
ENSGALG00000002908	TRAIP	chr12:2549853-2567887	-0.312571	0.321924
ENSGALG00000026897	NA	chr2:36821974-36823446	1.37036	0.321934
ENSGALG00000027684	TUBB6	chr2:97121785-97131304	0.283754	0.322619
ENSGALG00000007242	SLITRK4	chr4:9882091-9884936	-0.343333	0.322833
ENSGALG00000026862	CLDN1	chr9:13417659-13427011	0.260047	0.323182
ENSGALG00000026585	FAM19A3	chr26:3512773-3520185	0.904084	0.324345
ENSGALG00000019719	KRT19	chr27:4549327-4553968	0.27832	0.324345
ENSGALG00000016276	KHDRBS2	chr3:85488291-85794879	0.45016	0.324345
ENSGALG00000010137	TTC6	chr5:36464046-36517135	0.556138	0.325234
ENSGALG00000025735	PDE6H	chr1:47824918-47833585	-1.02551	0.325234
ENSGALG00000004809	PPIF	chr6:11813048-11820969	-0.321253	0.325234
ENSGALG00000001505	NGEF	chr9:574114-597244	0.467528	0.325234
ENSGALG00000025916	EMILIN3	chr20:5314291-5324952	0.955695	0.325234
ENSGALG00000028861	GAMT	chr28:3068476-3070155	0.530204	0.325234
ENSGALG00000016263	EYS	chr3:84795508-84972849	1.12749	0.326296
ENSGALG00000010518	NA	chr5:38796211-39223738	-0.830009	0.326703
ENSGALG00000011314	LRRC3B	chr2:38757265-38807866	-0.529303	0.327089
ENSGALG00000023393	GGA.48584	chr5:18304372-18308342	0.585247	0.327089
ENSGALG00000004267	SIGIRR	chr5:1555414-1560214	1.51572	0.327089
ENSGALG00000008631	TYRO3	chr5:24215768-24250023	0.254137	0.327089
ENSGALG00000010293	RD	chr8:20142536-20153680	0.648802	0.328093
ENSGALG00000009474	ACTN1	chr5:27492490-27573996	0.238991	0.328093
ENSGALG00000000970	CHEK1	chr24:373686-377118	-0.275211	0.328093
ENSGALG00000016123	TRPS1	chr2:134048832-134252747	0.267676	0.328093
ENSGALG00000009277	HOXD13	chr7:15827615-15828537	0.38791	0.328093
ENSGALG00000017149	RNF17	chr1:178552888-178595779	-1.29841	0.328093
ENSGALG00000005763	VILL	chr2:4562086-4592894	0.547253	0.328093
ENSGALG00000016333	MTSS1	chr2:138077063-138193553	0.36295	0.331751
ENSGALG00000010617	QPCT	chr3:32927167-32942177	0.255758	0.332164
ENSGALG00000007530	NA	chr4:11260920-11268971	0.661156	0.333734
ENSGALG00000006792	VSTM2L	chr20:10761590-10764145	0.553733	0.333734
ENSGALG00000016331	SQLE	chr2:138265072-138279203	-0.248667	0.333978
ENSGALG00000002040	ARVCF	chr15:1049118-1174270	0.257366	0.334005
ENSGALG00000027027	FBXL7	chr2:75816853-75986888	-0.231202	0.334544
ENSGALG00000026502	NA	chrUn_AADN03015652:20-1214	-0.603025	0.334544
ENSGALG00000003819	ADAP1	chr14:2186654-2224208	0.536566	0.334544
ENSGALG00000001515	NA	chr21:2156092-2174774	-0.2365	0.334544
ENSGALG00000002294	SEMA6A	chrZ:72384248-72497040	0.25767	0.334544
ENSGALG00000004751	NA	chr20:6832940-6843420	-1.29863	0.334544
ENSGALG00000010572	TSHR	chr5:40042539-40090213	-1.42169	0.334544
ENSGALG00000015523	NA	chr4:78871009-78910488	0.996674	0.334719
ENSGALG00000005412	SNAP47	chr2:3185314-3205912	-0.250904	0.334719
ENSGALG00000015012	STX18	chr4:78178488-78233602	-0.242654	0.334719
ENSGALG00000015193	CCDC80	chr1:82940415-82959869	0.427629	0.334719
ENSGALG00000027737	CIDEA	chr2:97144111-97156128	0.421098	0.334719
ENSGALG00000000154	DENND2D	chr26:1012133-1019461	0.840224	0.334719
ENSGALG00000013061	PAPD7	chr2:79662149-79717809	-0.30223	0.334719
ENSGALG00000010288	NA	chr3:29786242-29787097	0.843475	0.335401
ENSGALG00000009944	MYST2	chr27:3080954-3092426	-0.225526	0.336066
ENSGALG00000012992	WNK1	chr1:60573791-60671286	-0.327196	0.336066
ENSGALG00000017241	TMEM135	chr1:187754813-187921142	0.244191	0.336066
ENSGALG00000002451	KCNT2	chr8:2684297-2791265	0.482821	0.336066
ENSGALG00000006156	COG7	chr14:6926149-6946062	0.227181	0.337625
ENSGALG00000014855	GHR	chrZ:13287240-13417571	0.296818	0.338852
ENSGALG00000018376	NA	chrM:6433-6506	0.49759	0.338852
ENSGALG00000028635	AIF1L	chr17:6079261-6091444	-0.250985	0.338852
ENSGALG00000012481	TNFIP6	chr7:34630768-34644425	0.579109	0.339826
ENSGALG00000027905	CSRNP1	chr2:5229743-5238803	0.369667	0.34001
ENSGALG00000029089	NA	chr20:5458591-5461795	0.867096	0.341292
ENSGALG00000015665	SH3BP2	chr4:81924387-81959922	0.330793	0.341292
ENSGALG00000015066	WASF1	chr3:66123599-66154746	-0.311152	0.341442
ENSGALG00000009493	TMEM229B	chr5:28024056-28028770	0.273854	0.341935
ENSGALG00000016833	F7	chr1:136938051-136946321	0.769716	0.342964
ENSGALG00000006612	ASXL1	chr20:10505807-10517025	-0.254032	0.342964
ENSGALG00000019718	KRT15	chr27:4541982-4546408	0.820822	0.342964
ENSGALG00000026357	BCDIN3D	chrLGE22C19W28_E50C23:765307-769958	-0.347678	0.342964
ENSGALG00000012877	CREB3L2	chr1:57502924-57577375	0.376454	0.34366
ENSGALG00000006208	OTOG	chr5:11381875-11476414	-0.389654	0.34366
ENSGALG00000008569	CHP1	chr5:23819874-23836825	0.289195	0.34366
ENSGALG00000010177	ZFC3H1	chr1:36295354-36332509	0.215692	0.34366
ENSGALG00000004879	SLC6A11	chr12:4050595-4132519	1.1568	0.34366
ENSGALG00000016780	RFX8	chr1:132861201-132895021	1.53014	0.34366
ENSGALG00000017283	CCND2	chr1:73303861-73342549	0.281939	0.343835
ENSGALG00000019470	MSC	chr2:116915840-116918080	0.629964	0.343835
ENSGALG00000026790	DMRT2	chrZ:25902812-25905855	0.724086	0.345147
ENSGALG00000003881	ERCC6L	chr4:1647893-1651700	-0.261658	0.346376
ENSGALG00000017065	STARD13	chr1:173241711-173493625	0.4876	0.347137
ENSGALG00000025270	SNORA52	chr5:15143964-15144097	-0.64132	0.352179
ENSGALG00000010200	TRHDE	chr1:36575948-36791862	-0.819934	0.353084
ENSGALG00000011713	CDV3	chr2:43218169-43221775	-0.226147	0.353572
ENSGALG00000001874	NA	chr13:4098317-4105100	-0.734093	0.353572
ENSGALG00000012258	GOLGA4	chr2:49527917-49571384	0.227949	0.353572
ENSGALG00000010711	NXPH1	chr2:25215574-25351551	0.96265	0.353657
ENSGALG00000009684	GPR26	chr6:31243848-31257991	2.23083	0.353657
ENSGALG00000017254	DLG2	chr1:188459666-189196267	0.771474	0.353657
ENSGALG00000024628	U11	chr23:2216931-2217058	0.901844	0.353657
ENSGALG00000001856	MOB3B	chrZ:68486090-68486519	-0.55668	0.353657
ENSGALG00000005418	FRRS1	chr8:11063861-11075318	0.376043	0.353657
ENSGALG00000005612	CCM2	chr2:4010847-4035137	-0.22894	0.353657
ENSGALG00000003401	FBXL22	chr10:3532185-3535505	-0.642029	0.353768
ENSGALG00000005203	OLFM3	chr8:10459332-10477107	0.350205	0.355571
ENSGALG00000017089	SLC46A3	chr1:175029982-175043799	0.868162	0.355698
ENSGALG00000012993	RAD52	chr1:60671663-60684637	-0.216181	0.356104
ENSGALG00000003340	GBGT1	chr17:6830388-6837593	0.384478	0.356186
ENSGALG00000017059	MAB21L1	chr1:172441794-172443115	-0.657947	0.356186
ENSGALG00000007111	KCTD6	chr12:11813444-11821155	-0.250605	0.356186
ENSGALG00000027275	PPP1R3B	chr4:48960038-48966650	0.362015	0.356186
ENSGALG00000013427	SORBS2	chr4:60705450-60848345	0.603045	0.356186
ENSGALG00000013697	CNDP1	chr2:91819975-91837036	1.29755	0.357812
ENSGALG00000014872	FGF10	chrZ:13833651-13891525	-0.32972	0.357812
ENSGALG00000015528	JAKMIP1	chr4:78914911-78984416	0.954523	0.357906
ENSGALG00000027634	CLDN20	chr3:49875600-49880776	-0.838104	0.358058
ENSGALG00000013094	DDC	chr2:80708842-80754977	1.04844	0.358058
ENSGALG00000007712	MYO1B	chr7:7514673-7600060	0.23018	0.358058
ENSGALG00000015020	TMEM171	chrZ:24766637-24772418	0.375258	0.358058
ENSGALG00000025946	MOB3C	chr8:20726721-20737106	0.49905	0.358058
ENSGALG00000013925	KIT	chr4:64878555-64930842	0.371619	0.358058
ENSGALG00000011022	GNIH	chr2:31933787-31937355	-1.39407	0.358058
ENSGALG00000015293	TMEM45A	chr1:84325489-84334210	0.601237	0.358058
ENSGALG00000011605	EPB41L5	chr7:24931013-24973586	-0.238358	0.358058
ENSGALG00000011604	SLC4A4	chr4:49571258-49794271	-0.385868	0.358058
ENSGALG00000012278	EMCN	chr4:59791982-59835703	-0.310599	0.358058
ENSGALG00000016911	C13ORF7	chr1:152707237-152734629	0.242723	0.358058
ENSGALG00000016283	BEND6	chr3:86227689-86249949	-0.277157	0.358058
ENSGALG00000002552	COL3A1	chr7:571199-611944	0.345288	0.358058
ENSGALG00000007998	SLC26A4	chr1:14597268-14618545	0.908676	0.358058
ENSGALG00000008430	MAPK8IP1	chr5:23227970-23241314	0.42055	0.358058
ENSGALG00000014657	GPR98	chrZ:59239724-59500137	0.858475	0.358058
ENSGALG00000009395	GLRB	chr4:20823797-20857554	0.585536	0.358058
ENSGALG00000010857	DAB1	chr8:24753890-24842483	-0.249136	0.358058
ENSGALG00000026787	HAND1	chr13:11453018-11454119	-0.510448	0.358058
ENSGALG00000021355	NA	chrZ:8875531-8883718	0.773784	0.358058
ENSGALG00000011019	ROR1	chr8:26884365-26926589	-0.339798	0.358058
ENSGALG00000003176	NA	chr6:8624986-8642940	1.20139	0.358058
ENSGALG00000002647	PLS1	chr9:9975583-10013804	1.0586	0.358058
ENSGALG00000014300	KLB	chr4:68906149-68921658	0.753049	0.358058
ENSGALG00000001233	RHD	chr23:2342637-2349134	0.368281	0.358058
ENSGALG00000008671	ST8SIA6	chr2:19614632-19653024	0.463652	0.358058
ENSGALG00000006720	NA	chrUn_AADN03020552:338-2357	-2.22364	0.358058
ENSGALG00000004860	RASD1	chr14:4778982-4780829	0.613513	0.35889
ENSGALG00000013268	NA	chr2:88761815-88910236	0.487454	0.35889
ENSGALG00000012036	CAMK2D	chr4:56144607-56305629	0.296551	0.361465
ENSGALG00000002012	MMRN2	chr6:2083109-2101710	0.29465	0.361489
ENSGALG00000008302	CIB1	chr10:19537084-19539574	0.306146	0.361804
ENSGALG00000021867	NA	chr8:25678459-25698428	1.19935	0.361804
ENSGALG00000010118	MIPOL1	chr5:36277201-36335031	0.268206	0.36248
ENSGALG00000011098	TAF5L	chr3:39412902-39427750	-0.239481	0.36248
ENSGALG00000018384	NA	chrM:2345-3966	-0.755626	0.365783
ENSGALG00000005886	WSCD1	chr19:9641705-9658400	0.525179	0.365935
ENSGALG00000016767	AFF3	chr1:132026146-132299346	0.416994	0.366568
ENSGALG00000028110	CCDC124	chrUn_JH375547:24988-34508	-0.310682	0.367954
ENSGALG00000010755	SCRG1	chr4:42763396-42769576	0.96289	0.368326
ENSGALG00000009006	STEAP1	chr2:21523764-21533990	-0.817776	0.369151
ENSGALG00000016788	IL18RAP	chr1:133283644-133298556	1.49877	0.371253
ENSGALG00000028547	CHIR-B3	chrUn_AADN03015606:4691-8821	-0.604634	0.372719
ENSGALG00000007807	VASN	chr14:12707720-12709772	-0.46799	0.375772
ENSGALG00000006472	KCNQ1	chr5:12608419-12931849	0.850238	0.375772
ENSGALG00000027962	NA	chr27:715617-719332	-1.47102	0.375772
ENSGALG00000006775	TGM2	chr20:10714656-10723053	-0.454052	0.376301
ENSGALG00000005721	DGKG	chr9:4632074-4648967	0.873588	0.376539
ENSGALG00000016676	MCM3	chr3:107167585-107179385	-0.266291	0.376539
ENSGALG00000012787	BMP6	chr2:64463722-64487392	0.483103	0.377951
ENSGALG00000005613	PITX3	chr6:16356821-16374750	-1.09757	0.381941
ENSGALG00000004930	GGA.38977	chr12:4370553-4371978	-0.621162	0.38198
ENSGALG00000025730	RIPPLY3	chr1:106360955-106367003	-0.816762	0.382013
ENSGALG00000008860	LONRF3	chr4:16653840-16667844	-0.285578	0.382013
ENSGALG00000009809	MAML3	chr4:28846110-28920597	0.327707	0.382013
ENSGALG00000005892	SCUBE2	chr5:8927056-8961764	0.624063	0.382013
ENSGALG00000026142	NA	chr16:297930-324982	-2.08334	0.382013
ENSGALG00000016089	PRADC1	chr4:89225646-89228178	-0.350084	0.382013
ENSGALG00000005016	ZNF608	chrZ:79449070-79530605	0.27843	0.383012
ENSGALG00000017822	SNORD16	chr10:18003133-18003233	-0.676568	0.384472
ENSGALG00000009209	NA	chr14:13994735-13999960	0.886048	0.384513
ENSGALG00000004790	WNT4	chr21:6300380-6312118	0.492524	0.384513
ENSGALG00000015854	PGM3	chr3:77333023-77340752	0.248178	0.384872
ENSGALG00000013404	AK8	chr17:6676736-6714877	-0.950935	0.384872
ENSGALG00000017808	snoU83B	chr1:50552407-50552500	-0.565337	0.384872
ENSGALG00000022887	KBTBD11	chr3:90436442-90438227	0.310584	0.384872
ENSGALG00000006037	MCM2	chr12:9725751-9737075	-0.228241	0.385627
ENSGALG00000009207	TRIM2	chr4:19316593-19349626	-0.316769	0.385627
ENSGALG00000013049	SMARCD3	chr2:29877-90506	0.246804	0.385627
ENSGALG00000028517	EIF1	chr27:4505835-4644100	-0.215569	0.385627
ENSGALG00000000208	MCC	chrZ:45574533-45769715	0.262063	0.385627
ENSGALG00000000935	TUFT1	chr25:2103605-2117226	0.289707	0.385627
ENSGALG00000015052	UHRF2	chrZ:27804664-27885579	-0.214781	0.385764
ENSGALG00000008424	CALML3	chr1:1084251-1085185	0.452414	0.385764
ENSGALG00000020661	NA	chr6:28779572-28812383	-0.797472	0.385764
ENSGALG00000009990	SRBD1	chr3:25432171-25549520	0.29385	0.385764
ENSGALG00000027089	ANKLE1	chrUn_JH375512:9362-12559	-0.405908	0.385764
ENSGALG00000027835	PCBD1	chr6:11185501-11189454	0.27377	0.386142
ENSGALG00000014192	ATP10D	chr4:66374738-66404130	0.245494	0.387231
ENSGALG00000007555	CCND1	chr5:16827732-16840932	-0.302323	0.387231
ENSGALG00000009738	NA	chr6:31682849-31806879	-0.239743	0.387464
ENSGALG00000025810	CCNB3	chr4:1813108-1815939	-0.249111	0.387464
ENSGALG00000011003	SLC35F3	chr3:37810328-37958574	-0.454545	0.387464
ENSGALG00000009492	DNAJB9	chr1:28382859-28392521	0.35839	0.387587
ENSGALG00000014878	MAN1A1	chr3:61974079-62086743	-0.289897	0.387771
ENSGALG00000013515	SLC4A5	chr22:2840727-2865827	0.748014	0.387771
ENSGALG00000008520	EIF4G1	chr9:15371231-15387501	-0.243962	0.387771
ENSGALG00000001446	GSN	chr17:8409619-8422622	0.296112	0.387771
ENSGALG00000028209	uc_338	chr3:101273781-101273961	0.549392	0.387773
ENSGALG00000012097	AOAH	chr2:47255419-47310958	0.847689	0.388733
ENSGALG00000011099	FAP	chr7:20575082-20613175	0.407795	0.388733
ENSGALG00000028962	NA	chr16:223502-225021	-2.00593	0.389408
ENSGALG00000026870	TMEM200C	chr2:99870109-99872608	-0.315159	0.389408
ENSGALG00000013784	CDT1	chr11:17932050-17935844	-0.330235	0.390488
ENSGALG00000021719	ND4L	chrM:11195-11492	-0.257846	0.390488
ENSGALG00000009977	SMAD1	chr4:30583396-30608810	0.247823	0.391264
ENSGALG00000008830	BMP2	chr3:14447218-14450083	0.372262	0.392249
ENSGALG00000015598	RASGRF2	chrZ:63601952-63729018	-0.612871	0.392249
ENSGALG00000009152	ATRNL1	chr6:27680833-28014799	0.334903	0.392249
ENSGALG00000001299	GIP	chr27:3468106-3475761	0.55932	0.392249
ENSGALG00000024171	HRH2	chr13:9786966-9794255	-1.46968	0.392372
ENSGALG00000006112	SCN5A	chr2:5408260-5613834	0.628211	0.392372
ENSGALG00000000947	FKBP51	chr26:61867-80894	0.265565	0.392699
ENSGALG00000009004	ZNF804B	chr2:21054836-21268859	-0.785395	0.392699
ENSGALG00000016114	TNFRSF11B	chr2:135902062-135921714	0.517631	0.392805
ENSGALG00000016513	PPM1G	chr3:104085784-104102280	-0.230479	0.392805
ENSGALG00000024369	NA	chr9:3031932-3033636	0.369287	0.393684
ENSGALG00000028376	FGF19	chr5:16862036-16868089	-0.92808	0.393684
ENSGALG00000028751	TMEM220	chr18:668597-677390	0.227295	0.393684
ENSGALG00000028018	RAB38	chr1:187498827-187522674	0.792956	0.393703
ENSGALG00000015164	PCSK5	chrZ:36922221-37183206	0.315468	0.393703
ENSGALG00000017332	NA	chr1:194087351-194094501	1.08513	0.394434
ENSGALG00000011614	ANO4	chr1:47292274-47464213	1.2294	0.394434
ENSGALG00000012790	DSP	chr2:64611441-64640267	0.25725	0.395011
ENSGALG00000014943	FAM169A	chrZ:24023703-24055286	0.255963	0.396539
ENSGALG00000008047	GGA.27591	chr5:21499949-21518541	1.92359	0.396539
ENSGALG00000013232	RHBG	chr25:511570-515860	0.47785	0.396539
ENSGALG00000008591	CACNB2	chr2:19003859-19074365	-0.649529	0.396539
ENSGALG00000024418	NA	chr5:390378-391322	0.329494	0.396699
ENSGALG00000002184	RANBP17	chr13:2681553-2828621	0.446473	0.397794
ENSGALG00000005280	DBT	chr8:10851932-10864943	0.220872	0.398361
ENSGALG00000006631	TICRR	chr10:12331066-12347214	-0.224142	0.398574
ENSGALG00000010164	SMARCA2	chrZ:26195619-26294557	0.273087	0.398703
ENSGALG00000026742	NA	chrUn_AADN03016580:4874-5903	0.34076	0.398703
ENSGALG00000006057	CLK4	chr13:13446390-13454101	0.26992	0.398703
ENSGALG00000014442	GAPDH	chr1:76434646-76437498	0.232527	0.398703
ENSGALG00000014464	MTR	chr3:36890572-36933337	0.216712	0.398703
ENSGALG00000027185	NA	chr18:10712839-10714387	1.49097	0.398703
ENSGALG00000014804	THBS4	chrZ:21874359-21912694	0.244434	0.398703
ENSGALG00000003770	ANXA2	chr10:4583466-4605541	0.249653	0.398703
ENSGALG00000000913	CHST6	chr11:19363499-19369931	0.242424	0.399085
ENSGALG00000028158	FGF7	chr10:10038182-10069033	0.402939	0.399085
ENSGALG00000009224	NA	chr7:15181595-15183599	-0.283473	0.39976
ENSGALG00000008786	NBEAL1	chr7:13190343-13266973	0.216796	0.39976
ENSGALG00000028836	SNUPN	chr10:2186772-2197020	-0.222089	0.39976
ENSGALG00000028438	CLK1	chr7:10797045-10806251	0.239591	0.400894
ENSGALG00000003852	LAMC3	chr17:6063755-6078732	-0.963497	0.4009
ENSGALG00000013060	ADCY2	chr2:79220948-79424359	0.382229	0.402215
ENSGALG00000026618	RPL34	chrUn_AADN03014594:20-1390	-0.719693	0.402215
ENSGALG00000007666	KCNIP2	chr6:22214166-22216835	1.26421	0.402618
ENSGALG00000003664	RNASEL	chr8:5591641-5597555	0.280928	0.402618
ENSGALG00000026518	RUNDC3A	chr27:2985475-2988185	0.467019	0.404095
ENSGALG00000006546	CD81	chr5:13003419-13025681	0.231705	0.404095
ENSGALG00000025856	NA	chr15:5827187-5827556	0.679009	0.404095
ENSGALG00000023904	FIBIN	chr5:3505429-3506994	0.641644	0.404095
ENSGALG00000008274	CRBN	chr12:18098443-18108971	0.267606	0.404095
ENSGALG00000012023	DACT1	chr5:54991343-55000030	0.624538	0.404737
ENSGALG00000012122	CACNA1I	chr1:50264534-50351743	0.828638	0.404737
ENSGALG00000007886	PAMR1	chr5:18394010-18447963	0.286621	0.404737
ENSGALG00000012696	RANBP9	chr2:60606706-60644558	-0.23643	0.405239
ENSGALG00000010253	ZDHHC17	chr1:38093521-38160208	-0.235051	0.405239
ENSGALG00000011083	RAB4A	chr3:39293106-39308903	0.219518	0.4058
ENSGALG00000028041	DKK2	chr4:37660751-37705773	0.664643	0.4058
ENSGALG00000017010	SPRYD7	chr1:168651802-168660592	-0.251864	0.406651
ENSGALG00000027487	NA	chrZ:73638539-74090426	-0.838716	0.406651
ENSGALG00000006388	IL16	chr10:11600709-11632184	0.355063	0.406651
ENSGALG00000006140	GGA2	chr14:6916534-6925750	0.332304	0.406688
ENSGALG00000015089	GAP43	chr1:81680484-81734254	0.661872	0.406688
ENSGALG00000010835	DTX4	chr5:16213709-16220057	-0.260838	0.406688
ENSGALG00000014668	MCTP1	chrZ:57356430-57528682	0.888061	0.406688
ENSGALG00000010441	GYG1	chr9:23410227-23425241	0.267369	0.407739
ENSGALG00000023436	HDC	chr10:10377854-10387039	0.694988	0.407739
ENSGALG00000027974	NA	chr24:2821740-2823440	0.80794	0.407739
ENSGALG00000015977	SMOX	chr4:87924321-87944779	0.343661	0.407739
ENSGALG00000014615	LAMA1	chr2:99400292-99499147	-0.314547	0.407739
ENSGALG00000016127	SH3BGR	chr1:107392916-107418544	-1.04534	0.407739
ENSGALG00000016350	ARHGEF10	chr3:90462606-90561538	0.239408	0.407739
ENSGALG00000001854	NA	chr6:383919-392143	-0.818303	0.407951
ENSGALG00000011487	SHROOM3	chr4:49156408-49291621	0.31283	0.408294
ENSGALG00000001006	TP73	chr21:944196-973178	0.385395	0.408294
ENSGALG00000006494	GRAMD1B	chr24:2902287-3002638	0.335429	0.409327
ENSGALG00000008538	GINS1	chr3:15743295-15746220	-0.252344	0.409327
ENSGALG00000012520	NCF4	chr1:51419977-51430209	0.770868	0.411759
ENSGALG00000017128	SKA3	chr1:177848352-177857843	-0.319656	0.415546
ENSGALG00000012251	KDELR3	chr1:50753265-50759412	0.339088	0.415589
ENSGALG00000010934	INADL	chr8:26226027-26357392	0.346556	0.416171
ENSGALG00000004073	TET1	chr6:10248738-10305381	0.218007	0.416518
ENSGALG00000023025	ZBTB42	chr5:51597807-51599649	0.66835	0.416518
ENSGALG00000012487	MPST	chr1:51349988-51355027	0.269155	0.416518
ENSGALG00000005210	WNK2	chr12:6453844-6563101	-0.384297	0.416518
ENSGALG00000010145	MDGA1	chr3:29337955-29424515	0.825858	0.416659
ENSGALG00000011919	MEI1	chr1:49374130-49410748	0.477392	0.418288
ENSGALG00000002070	SAP130	chr9:995604-1015262	-0.270178	0.418288
ENSGALG00000008257	MERTK	chr3:3130274-3153422	-0.270742	0.418288
ENSGALG00000004642	NMNAT2	chr8:7522440-7541963	0.684938	0.418288
ENSGALG00000017050	SMAD9	chr1:171675465-171701278	-0.352529	0.418288
ENSGALG00000010942	NUPL2	chr2:31110176-31116556	-0.275984	0.418288
ENSGALG00000004559	DPY19L3	chr11:9258356-9284701	-0.235122	0.418667
ENSGALG00000026433	NA	chr19:5741147-5746743	-0.306629	0.418667
ENSGALG00000028279	SNORD14	chr24:3073636-3073733	1.05353	0.419548
ENSGALG00000018263	gga-mir-135a-1	chr12:3003739-3003827	1.24192	0.419548
ENSGALG00000010722	NA	chr2:26752973-26765336	-0.689548	0.419548
ENSGALG00000010986	GNG4	chr3:37348012-37353782	0.600362	0.419548
ENSGALG00000008143	UACA	chr10:19102912-19118345	0.195795	0.41989
ENSGALG00000007211	CDH22	chr20:10990501-11029175	0.562151	0.41989
ENSGALG00000003512	NA	chr13:9876039-9900608	0.664442	0.419933
ENSGALG00000015758	PAG1	chr2:120988401-121062954	0.3852	0.420014
ENSGALG00000005662	AMPD3	chr5:8361713-8387323	-0.475245	0.420739
ENSGALG00000009513	METAP1D	chr7:17340598-17361534	-0.390066	0.420894
ENSGALG00000008678	KNG1	chr9:15642887-15659677	0.899993	0.421109
ENSGALG00000024490	TMEM156	chr4:69051411-69079212	-1.46404	0.421109
ENSGALG00000028893	OR5AS1	chr5:1393482-1395022	1.54858	0.421109
ENSGALG00000026833	NA	chrUn_JH375819:1956-10229	-0.296944	0.421682
ENSGALG00000011319	LPHN3	chr4:47308220-47790789	-0.390048	0.422652
ENSGALG00000009700	PDK4	chr2:24033199-24043554	0.58047	0.423006
ENSGALG00000009422	RGS10	chr6:29757674-29767309	-0.403118	0.423258
ENSGALG00000002594	TFPI	chr7:1033233-1060832	0.337581	0.423258
ENSGALG00000017906	U4	chr15:9394037-9394178	-0.984915	0.423258
ENSGALG00000010704	GLCCI1	chr2:25020978-25072705	-0.203811	0.424229
ENSGALG00000004691	NLE1	chr19:6793679-6801369	-0.428707	0.424229
ENSGALG00000019033	RELT	chr1:194551972-194555607	-0.249848	0.424229
ENSGALG00000014349	PCDH7	chr4:71188249-71439793	0.671591	0.424439
ENSGALG00000024076	FEN1	chr5:245201-247884	-0.217309	0.424473
ENSGALG00000001244	NA	chr18:2148656-2154760	-1.52579	0.424473
ENSGALG00000025729	CDK5R2	chr7:21863273-21864221	1.33193	0.424473
ENSGALG00000029002	XG	chr1:127887753-127912171	0.575902	0.424473
ENSGALG00000017126	ZDHHC20	chr1:177819579-177839402	-0.288072	0.424473
ENSGALG00000028235	CHIR-AB1	chrUn_JH375951:15562-20591	-0.951114	0.424473
ENSGALG00000000610	CAMTA1	chr21:317577-475591	-0.300155	0.424919
ENSGALG00000001021	MYOCD	chr18:780799-815543	-0.682071	0.424919
ENSGALG00000011139	CCDC85C	chr5:47923515-48021884	-0.424909	0.424919
ENSGALG00000015809	RNF103	chr4:85175054-85192537	0.27689	0.424919
ENSGALG00000007996	ANKRD44	chr7:9559011-9626849	0.199194	0.424919
ENSGALG00000008810	FAM161A	chr3:14690921-14696725	0.396307	0.424919
ENSGALG00000002252	NA	chr15:2468658-2550748	1.09222	0.424919
ENSGALG00000013124	FHOD3	chr2:83099423-83462516	0.22926	0.42635
ENSGALG00000025352	NA	chr18:675297-675370	0.652852	0.426435
ENSGALG00000027627	PDLIM4	chr13:16109314-16143167	0.345519	0.426716
ENSGALG00000012470	LYPD6	chr7:34391456-34415276	0.859857	0.426716
ENSGALG00000028361	USP39	chrUn_AADN03017094:20-1702	-0.236575	0.426716
ENSGALG00000016147	ZNF295	chr1:108510282-108513456	0.260812	0.426716
ENSGALG00000008072	CHRDL1	chr4:13471385-13513129	-0.368671	0.427718
ENSGALG00000014343	ARAP2	chr4:69799892-69923066	0.341127	0.428222
ENSGALG00000003068	EZH1	chr27:5014568-5026656	0.259195	0.428222
ENSGALG00000005045	CDK9	chr17:4896491-4902733	-0.216193	0.428634
ENSGALG00000008960	KCNK12	chr3:8583545-8598351	-0.391367	0.429089
ENSGALG00000012658	TCP11L2	chr1:53843799-53857446	0.311683	0.431898
ENSGALG00000008978	ITGA4	chr7:13818411-13852740	-0.294616	0.432248
ENSGALG00000005699	NLK	chr19:9256551-9296265	-0.198145	0.43326
ENSGALG00000026677	F10	chr1:136922629-136935187	0.447512	0.433901
ENSGALG00000010741	MAP1LC3C	chr3:35039126-35040884	0.780728	0.433901
ENSGALG00000022800	KCNB2	chr2:117126578-117312904	0.557713	0.433901
ENSGALG00000027694	NA	chrUn_JH375515:20-4305	-0.597969	0.434151
ENSGALG00000012137	KTN1	chr5:55979029-56032939	0.219483	0.434151
ENSGALG00000024379	ECSCR	chr13:1767728-1785069	-0.398841	0.434151
ENSGALG00000005628	COL9A3	chr20:8689082-8720874	1.76246	0.434151
ENSGALG00000012866	SERPINB6	chr2:67719973-67729598	0.255207	0.434151
ENSGALG00000013591	BLOC1S4	chr2:89782268-89789489	-0.230806	0.434151
ENSGALG00000006172	ABCC8	chr5:11253944-11319342	-0.353989	0.434151
ENSGALG00000015250	PCMTD1	chr2:109171031-109214217	0.286274	0.434151
ENSGALG00000014324	SLC2A3	chr1:75323722-75331877	0.250857	0.434151
ENSGALG00000000568	LGR6	chr26:397070-465917	0.456777	0.434151
ENSGALG00000011721	AKAP5	chr5:52828564-52830355	-0.435102	0.434151
ENSGALG00000014071	ITPR2	chr1:67808168-68044295	0.221939	0.434151
ENSGALG00000016954	RGCC	chr1:165264941-165276995	0.608513	0.434151
ENSGALG00000010114	PAX9	chr5:35997254-36015533	0.832062	0.434151
ENSGALG00000003074	HOMER3	chr28:3470618-3483167	0.195347	0.434151
ENSGALG00000002900	NOTUM	chr18:5023601-5028361	0.381455	0.434151
ENSGALG00000028665	NA	chr8_JH375182_random:401983-413965	0.914747	0.434151
ENSGALG00000004083	GLUR1/A	chr13:11646222-11753641	1.37354	0.434151
ENSGALG00000016090	GNOT1	chr4:89237870-89241342	0.605631	0.434151
ENSGALG00000005102	CDH4	chr20:7702267-8001028	-0.394913	0.434151
ENSGALG00000027100	gga-mir-6571	chr2:64452317-64452423	-0.952645	0.434151
ENSGALG00000005430	ALS2CL	chr2:3216849-3246773	0.463983	0.434151
ENSGALG00000012010	NDST3	chr4:54481057-54543688	-0.32466	0.434151
ENSGALG00000000684	KLHDC8A	chr26:2031383-2040291	0.375352	0.434151
ENSGALG00000012659	CKAP4	chr1:53861782-53873170	0.198802	0.434151
ENSGALG00000016487	C3H2ORF43	chr3:101609617-101719052	0.201056	0.434151
ENSGALG00000005269	INTS2	chr19:7467234-7482256	-0.271222	0.434151
ENSGALG00000012628	HABP4	chrZ:42038941-42061948	0.29825	0.434151
ENSGALG00000026003	NA	chr4:33729210-33747800	-0.961388	0.434151
ENSGALG00000006662	BPIFB8	chr20:10633102-10644913	0.941843	0.434151
ENSGALG00000012627	CDC14B	chrZ:42073964-42120172	0.253489	0.434395
ENSGALG00000027003	NA	chrUn_AADN03023259:1429-5609	-1.52217	0.434395
ENSGALG00000026788	NA	chrUn_JH375830:20-1508	-1.35562	0.434395
ENSGALG00000000172	MYOG	chr26:960277-964046	-1.11017	0.434395
ENSGALG00000009149	FKBP7	chr7:14902994-14907636	0.207416	0.434395
ENSGALG00000006448	IRF10	chr20:10405911-10410873	-0.459154	0.434466
ENSGALG00000017790	5S_rRNA	chr2:45053821-45053940	-0.508737	0.436189
ENSGALG00000016988	KIAA0226L	chr1:167410981-167430542	-0.301758	0.436189
ENSGALG00000027845	RYBP	chr12:16380860-16415135	0.239939	0.437335
ENSGALG00000007358	CILP	chr10:17290314-17300075	-0.330895	0.439284
ENSGALG00000012509	ARL5A	chr7:34807787-34818291	-0.213267	0.439284
ENSGALG00000027802	gga-mir-6653	chr8:27652712-27652822	1.32989	0.439284
ENSGALG00000002207	ATP6V1G3	chr8:2100044-2111059	1.22028	0.439284
ENSGALG00000006599	ZMYND11	chr2:9791127-9894465	0.20904	0.439284
ENSGALG00000017436	ARL6IP5	chr12:15307477-15317007	0.224059	0.439284
ENSGALG00000026324	uc_338	chr21:6650012-6650181	-1.08716	0.439284
ENSGALG00000000401	RBM15	chr26:1342853-1345933	-0.260207	0.439284
ENSGALG00000029168	TMEM27	chr1:121292943-121316437	0.339362	0.439821
ENSGALG00000004758	KCNB1	chr20:6872690-6971663	-0.754909	0.439821
ENSGALG00000026072	NA	chrUn_AADN03026269:1507-6828	-1.23045	0.441236
ENSGALG00000004980	KCNMA1	chr6:12928165-13365708	0.449025	0.441236
ENSGALG00000004290	ANGPTL1	chr8:6321504-6329867	0.385097	0.441378
ENSGALG00000007107	NA	chr10:16483110-16489978	1.05302	0.441677
ENSGALG00000009163	S100A11	chr25:1153917-1155640	0.343838	0.443573
ENSGALG00000012462	KIF5C	chr7:34274370-34333241	-0.233071	0.44403
ENSGALG00000002495	CHCHD2	chr19:4902070-4904224	-0.232699	0.445056
ENSGALG00000005037	TEX14	chr19:7058571-7080767	0.362696	0.445056
ENSGALG00000028095	HOXA1	chr2:32791505-32793226	-0.674998	0.445056
ENSGALG00000005180	COL11A1	chr8:10153021-10288846	0.364556	0.445204
ENSGALG00000003645	PITPNM2	chr15:5080303-5188058	0.423945	0.445268
ENSGALG00000012260	LCT	chr7:30149348-30165520	-0.366222	0.447543
ENSGALG00000013663	FGF20	chr4:62875509-62879757	1.25704	0.447815
ENSGALG00000012546	MCM5	chr1:51939573-51947830	-0.238213	0.447815
ENSGALG00000004065	SLC25A16	chr6:10216097-10232760	-0.239289	0.447815
ENSGALG00000027836	SPTBN2	chrUn_JH375526:20-6218	-0.356966	0.447815
ENSGALG00000015896	MMP16	chr2:123445893-123621303	0.300529	0.447815
ENSGALG00000026085	DUSP7	chr12:203477-212534	0.24584	0.448585
ENSGALG00000005720	NA	chr11:16502525-16512682	0.494461	0.448585
ENSGALG00000008006	CAPN6	chr4:13284674-13339214	0.38197	0.448585
ENSGALG00000015939	THNSL2	chr4:85515560-85523284	0.489653	0.448585
ENSGALG00000006471	SLCO2A1	chr9:4063858-4088360	0.74924	0.448585
ENSGALG00000011273	NA	chr3:41111751-41117676	1.05043	0.448585
ENSGALG00000011295	SOCS2	chr1:44764152-44768210	-0.516958	0.448585
ENSGALG00000002390	CA6	chr21:3231040-3238017	0.955127	0.448585
ENSGALG00000021526	PRR11	chr19:7196770-7200048	-0.233154	0.448585
ENSGALG00000012131	ELOVL6	chr4:57576631-57597173	0.356756	0.448585
ENSGALG00000020873	NA	chr14:9554124-9640687	-1.07468	0.448585
ENSGALG00000011113	SGIP1	chr8:27431895-27462447	1.04647	0.448585
ENSGALG00000002085	FZR1	chr28:1070517-1077907	-0.216194	0.448585
ENSGALG00000014301	SUPT5H	chrUn_JH375654:5781-13387	-0.258976	0.448585
ENSGALG00000010055	DAAM2	chr3:28093814-28285437	0.24312	0.448585
ENSGALG00000011220	SLC25A29	chr5:48441121-48448485	0.324561	0.448585
ENSGALG00000009155	CHGB	chr3:16172662-16238767	0.382906	0.448585
ENSGALG00000016945	LECT1	chr1:165018165-165029891	0.719625	0.448585
ENSGALG00000028728	NA	chrUn_AADN03015454:4959-9191	1.09088	0.449062
ENSGALG00000003731	FBXO42	chr21:4331103-4371111	-0.338003	0.449062
ENSGALG00000014881	FAM184A	chr3:62148058-62207726	-0.281203	0.449062
ENSGALG00000027842	CENPA	chr16:42327-43892	-0.569552	0.449062
ENSGALG00000002557	GPR133	chr15:3051054-3169587	0.841186	0.450238
ENSGALG00000012761	DRAM1	chr1:55643575-55658917	-0.662258	0.450238
ENSGALG00000007911	CHL1	chr12:17219614-17297334	-0.717636	0.451187
ENSGALG00000010597	CRIM1	chr3:31632108-31793597	-0.255658	0.451385
ENSGALG00000011677	HSPBAP1	chr7:25948981-25983250	0.288833	0.451385
ENSGALG00000002553	PCDH1	chr13:1408176-1457586	-0.387094	0.451385
ENSGALG00000027172	NA	chr2:93248440-93249914	1.30776	0.451385
ENSGALG00000016607	CLCN4	chr1:124238805-124261503	0.395322	0.45394
ENSGALG00000022191	PFKFB1	chrUn_JH376257:70-1452	-0.787699	0.45394
ENSGALG00000010126	BEST4	chr8:19673402-19676597	0.601992	0.45394
ENSGALG00000008122	SLC39A13	chr5:22196882-22215277	0.198775	0.455546
ENSGALG00000015490	FBXL4	chr3:71091461-71144033	0.40635	0.455546
ENSGALG00000026679	NA	chrUn_AADN03013989:20-1073	-0.230307	0.455546
ENSGALG00000017137	GJA3	chr1:178230323-178231859	1.17199	0.455546
ENSGALG00000025457	gga-mir-1608	chr9:4723168-4723261	1.26492	0.455546
ENSGALG00000010362	SUCNR1	chr9:22904486-22905440	1.01769	0.455546
ENSGALG00000023950	CR1L	chr26:2599567-2605277	0.62856	0.455546
ENSGALG00000006763	EXOC6	chr6:20125679-20210504	0.228307	0.456207
ENSGALG00000005135	SERPINE2	chr9:7800340-7823434	0.312053	0.456207
ENSGALG00000007104	LRRC15	chr9:12388881-12390573	0.714706	0.456207
ENSGALG00000006202	SCNN1B	chr14:6949245-6957640	0.382518	0.456207
ENSGALG00000014746	NA	chr1:77385713-77417888	1.89128	0.456402
ENSGALG00000024413	NA	chr9:356803-357484	0.807321	0.456402
ENSGALG00000011875	TRPC3	chr4:53296272-53334717	0.538136	0.456402
ENSGALG00000023724	SNX20	chr11:5663395-5670064	0.341145	0.456471
ENSGALG00000000454	KPNB1	chr27_JH375221_random:39057-56073	-0.201299	0.456471
ENSGALG00000004275	RHOF	chr15:5612620-5620330	0.529728	0.456471
ENSGALG00000007426	MKX	chr2:15606689-15649798	0.5289	0.456471
ENSGALG00000005265	SYT9	chr5:6636132-6677259	0.383111	0.456471
ENSGALG00000024486	C4orf48	chr4:82685125-82703602	0.314467	0.45662
ENSGALG00000008674	RAPH1	chr7:13045740-13091410	-0.22477	0.45662
ENSGALG00000002248	NAB1	chr7:39075-59273	-0.182826	0.45662
ENSGALG00000005489	DDX52	chr19:8630998-8638175	-0.231791	0.45662
ENSGALG00000028396	NA	chr13:7833522-7833616	-1.86211	0.456851
ENSGALG00000006646	ABCC1	chr14:7628433-7676063	0.183057	0.456851
ENSGALG00000020614	TM2D1	chr8:26200324-26219046	0.244241	0.456911
ENSGALG00000003657	UNC119	chr19:5721552-5730117	0.406298	0.456911
ENSGALG00000016972	NUFIP1	chr1:166904654-166927469	-0.23561	0.456911
ENSGALG00000021057	KCNE4	chr9:7608274-7608766	1.5466	0.456964
ENSGALG00000023939	NA	chr19:3876785-3878939	-0.52102	0.456964
ENSGALG00000004294	CGNL1	chr10:6816943-6857906	0.216226	0.456964
ENSGALG00000014835	C7	chrZ:12795474-12817485	-1.52282	0.456964
ENSGALG00000004001	LARP1	chr13:11378039-11390962	-0.209747	0.456964
ENSGALG00000023119	NA	chr3:38406240-38407173	-0.485242	0.456964
ENSGALG00000012796	KIAA1549	chr1:56390458-56460409	0.239775	0.456964
ENSGALG00000007070	OTOA	chr14:8746591-8776869	0.289317	0.456964
ENSGALG00000026548	CBX8	chr18:9899924-9904239	0.337026	0.459284
ENSGALG00000004528	TSHZ3	chr11:8709892-8772492	-0.271971	0.459284
ENSGALG00000001546	ZZEF1	chr19:3208978-3261139	-0.187777	0.459284
ENSGALG00000009896	TRERF1	chr3:22205134-22277469	0.265208	0.459284
ENSGALG00000022789	SDC2	chr2:126740059-126929143	0.35231	0.459563
ENSGALG00000016551	AP1S2	chr1:121232734-121264871	0.242782	0.460793
ENSGALG00000024357	B-G	chr16:335306-346680	-1.18746	0.460793
ENSGALG00000028341	MADCAM1	chr28:2603715-2606506	0.657224	0.460793
ENSGALG00000000451	MEIG1	chr1:7339035-7344816	-1.25037	0.460793
ENSGALG00000015148	ANXA1	chrZ:35881517-35899231	0.65919	0.460866
ENSGALG00000004078	NA	chr13:11614836-11624376	0.587581	0.461835
ENSGALG00000026674	CIB2	chr10:3289485-3325743	-0.382138	0.461835
ENSGALG00000002208	NA	chr13:2494528-2529293	1.01199	0.461835
ENSGALG00000028816	gga-mir-6629	chr1:868651-868761	-1.39379	0.461973
ENSGALG00000013743	ENPP7	chr18:9916227-9920976	0.63578	0.461973
ENSGALG00000026289	NA	chrUn_AADN03026458:20-988	-0.26838	0.461973
ENSGALG00000003663	RBL2	chr11:4474788-4490821	-0.218021	0.461973
ENSGALG00000000151	ADAMTS19	chrZ:45146954-45309166	0.349796	0.461973
ENSGALG00000015786	REEP1	chr4:85073826-85100625	0.482943	0.462074
ENSGALG00000026753	FSBP	chr2:125877034-125887013	0.223987	0.463004
ENSGALG00000022871	HHLA2	chr1:86867700-86874706	0.543187	0.463004
ENSGALG00000012338	BDH2	chr4:60581710-60595813	0.394258	0.463004
ENSGALG00000015928	NA	chr3:80944373-80961995	1.15525	0.463004
ENSGALG00000026611	NA	chrUn_AADN03027099:282-5104	-0.593482	0.463004
ENSGALG00000015688	MXD4	chr4:82408394-82444435	0.285153	0.463004
ENSGALG00000016259	DYNLT3	chr1:112473716-112479027	0.435386	0.463004
ENSGALG00000010493	INPP5A	chr6:34585713-34786048	-0.204543	0.463004
ENSGALG00000015947	CDH17	chr2:125754666-125783019	-0.779969	0.463004
ENSGALG00000001161	FLI1	chr24:986188-1055149	-0.209183	0.463004
ENSGALG00000011350	NEGR1	chr8:28066596-28149459	-0.296568	0.463004
ENSGALG00000008774	MEIS1	chr3:10359051-10449924	-0.263431	0.463004
ENSGALG00000009405	GRIA2	chr4:20873024-20960836	0.37236	0.463004
ENSGALG00000026318	SH3TC2	chr13:7925923-7934419	0.657334	0.463004
ENSGALG00000005860	ACAA1	chr2:4697287-4705362	0.27036	0.463004
ENSGALG00000004630	NA	chr11:9290335-9335423	-0.552599	0.463358
ENSGALG00000028200	DPYSL5	chrUn_AADN03026785:20-1534	0.749756	0.464267
ENSGALG00000007565	PPP2R2B	chr13:17356691-17424967	0.406767	0.464267
ENSGALG00000027572	CCR7	chr27:4467062-4476841	0.559917	0.464267
ENSGALG00000004338	COL18A1	chr7:6650611-6681644	-0.234288	0.464267
ENSGALG00000022570	NA	chr25:452668-458076	-0.21578	0.464267
ENSGALG00000011206	KITLG	chr1:42864375-42916342	-0.500301	0.464267
ENSGALG00000010291	RBPMS	chr4:34187718-34191329	-0.226436	0.464267
ENSGALG00000027031	NA	chr16_AADN03010669_random:97-1138	1.16602	0.464267
ENSGALG00000014847	MYOM1	chr2:100573568-100647380	-0.817541	0.464267
ENSGALG00000000162	NA	chr16:79574-96270	-0.822663	0.464267
ENSGALG00000011885	ANXA5	chr4:53397252-53412498	0.278281	0.464267
ENSGALG00000001621	CLDN5	chr15:694097-694748	0.554247	0.464267
ENSGALG00000000453	NUP160	chr5:117889-133597	-0.27446	0.464267
ENSGALG00000001463	PDIK1L	chr23:3162644-3168327	0.225245	0.464267
ENSGALG00000021694	NA	chr19:299177-309503	-0.272369	0.464267
ENSGALG00000010013	EDNRA	chr4:31349184-31378701	0.352379	0.464267
ENSGALG00000005713	NCKIPSD	chr12:8976729-9011876	0.206676	0.464267
ENSGALG00000024498	gga-mir-214	chr8:4627232-4627342	0.613813	0.464267
ENSGALG00000027038	uc_338	chr1:7374367-7374523	1.44035	0.464267
ENSGALG00000002028	GPRC5B	chr14:14687363-14697992	0.412478	0.464267
ENSGALG00000028724	MAGE	chrUn_JH376257:2549-4829	-0.261238	0.464267
ENSGALG00000015575	HTRA3	chr4:80438629-80461899	0.831211	0.464279
ENSGALG00000003503	MYBL2	chr20:3952513-3969262	-0.180235	0.464279
ENSGALG00000017071	N4BP2L2	chr1:173762790-173787008	-0.228885	0.464279
ENSGALG00000007593	JAKMIP2	chr13:17507415-17531128	0.364641	0.464279
ENSGALG00000009032	PIF1	chr8:18504654-18513032	-0.503535	0.464279
ENSGALG00000000755	ACER3	chr1:192524297-192578373	-0.210575	0.464279
ENSGALG00000010533	ELAVL4	chr8:22464842-22521965	0.250011	0.464279
ENSGALG00000016868	NALCN	chr1:142765239-142969863	0.275964	0.464279
ENSGALG00000022145	CDCA8	chrUn_AADN03023297:97-4230	-0.427991	0.464279
ENSGALG00000026161	NA	chr28:897038-899220	0.739111	0.464965
ENSGALG00000028774	S100A10	chr25:2167012-2167332	0.394242	0.465361
ENSGALG00000010663	TTC8	chr5:42533890-42573987	0.384994	0.465805
ENSGALG00000003045	E2F1	chr20:2483840-2488119	-0.235082	0.466435
ENSGALG00000026628	CACNG5	chr18:7577908-7590495	0.275313	0.466435
ENSGALG00000010975	TMTC2	chr1:40841111-40982358	-0.227602	0.467415
ENSGALG00000014242	BEND4	chr4:67900126-67927419	-0.250786	0.467757
ENSGALG00000027415	GRIN2C	chr18:10769811-10777868	0.820407	0.467783
ENSGALG00000007631	MEGF11	chr10:17666848-17858077	0.390857	0.468383
ENSGALG00000005792	ABCG2	chr6:17103310-17116408	0.326582	0.468383
ENSGALG00000011254	SATB1	chr2:35683543-35774433	0.249731	0.468383
ENSGALG00000027700	FLAD1	chr25:1284085-1286863	-0.374992	0.468383
ENSGALG00000008339	GRM7	chr12:18847534-19073767	0.439206	0.468383
ENSGALG00000014226	KIAA0930	chr1:70394228-70462643	0.235571	0.468383
ENSGALG00000013455	HOXB3	chr27:3643411-3649970	-0.562401	0.468383
ENSGALG00000014987	OTOP1	chr4:78082183-78095668	1.4709	0.469477
ENSGALG00000028044	ADMP	chr28:899422-901661	1.2212	0.469767
ENSGALG00000015662	LIPI	chr1:97342195-97364220	-0.903158	0.470008
ENSGALG00000001491	NCAPD3	chr24:2516847-2542717	-0.257363	0.470008
ENSGALG00000016529	CDKL5	chr1:119936877-120009401	-0.287963	0.470008
ENSGALG00000027965	OPRL1	chr20:9598822-9610812	1.62327	0.470261
ENSGALG00000021440	ACD	chr11:1149084-1154559	-0.212078	0.470261
ENSGALG00000020742	PPRC1	chr6:22046341-22053845	-0.274433	0.470261
ENSGALG00000015078	MLLT3	chrZ:33889452-34000379	-0.193083	0.470261
ENSGALG00000016933	DACH1	chr1:155858379-156228021	-0.214561	0.470261
ENSGALG00000018942	NRGN	chr24:294676-296798	0.680509	0.470261
ENSGALG00000027557	OTUD5	chrUn_AADN03014390:23-4048	-0.21773	0.470261
ENSGALG00000024768	SNORD59	chrLGE22C19W28_E50C23:963382-963455	1.07309	0.470803
ENSGALG00000009312	RPL22L1	chr9:19191687-19193717	0.249634	0.470803
ENSGALG00000006211	BCL2L1	chr20:10359784-10377592	-0.191198	0.470961
ENSGALG00000001857	FAM132A	chr21:2478211-2493408	0.717938	0.472488
ENSGALG00000007669	EGR1	chr13:17704809-17707611	0.609735	0.472488
ENSGALG00000003859	KRT222	chr27:4500720-4506323	0.547672	0.472488
ENSGALG00000003217	LITAF	chr14:924498-931316	1.12906	0.472488
ENSGALG00000002452	AQP3	chrZ:7053681-7068826	0.80692	0.472488
ENSGALG00000004907	KCTD15	chr11:10168413-10216329	0.198149	0.473706
ENSGALG00000006837	TSPAN4	chr5:14631768-14696703	-0.195594	0.473888
ENSGALG00000010797	SOSTDC1	chr2:28529556-28536991	0.408081	0.473888
ENSGALG00000028637	PTPN23	chr2:919905-931570	-0.376178	0.473888
ENSGALG00000005004	SAMD8	chr6:14439770-14445287	0.302949	0.473888
ENSGALG00000006491	ANKRD1	chr6:19193100-19202303	0.466296	0.474096
ENSGALG00000025698	5_8S_rRNA	chr1:100351581-100351734	-0.347396	0.475478
ENSGALG00000019741	PSMC3IP	chr27:4970564-4973603	-0.214052	0.476774
ENSGALG00000023308	NPB	chr18:10219884-10220906	-0.276017	0.476959
ENSGALG00000010843	GPR137B	chr3:37135754-37159463	0.528181	0.476959
ENSGALG00000027821	APC2	chr28:3104214-3111105	1.2384	0.476959
ENSGALG00000023584	FAM19A5	chr1:16987070-17299542	0.739512	0.479683
ENSGALG00000010787	TTC4	chr8:24142956-24148277	-0.246972	0.479683
ENSGALG00000003014	CHRNA3	chr10:3121888-3127878	-0.824594	0.479765
ENSGALG00000003712	RAPGEF1	chr17:6242166-6318608	-0.269191	0.479765
ENSGALG00000009732	PCDH18	chr4:28118549-28128788	0.196064	0.479765
ENSGALG00000005414	SEPX1	chr14:6111271-6113607	0.287083	0.479765
ENSGALG00000000984	NA	chr19:401447-406341	1.1437	0.479765
ENSGALG00000008188	TRIM36	chrZ:78579677-78599102	-0.39276	0.479891
ENSGALG00000008050	HBP1	chr1:14356758-14367631	0.221009	0.479891
ENSGALG00000028273	HBB	chr1:193723742-193726040	1.56288	0.479891
ENSGALG00000004424	SEC16B	chr8:6597574-6608922	-0.480399	0.48008
ENSGALG00000015497	VGLL3	chr1:92308879-92348245	0.658751	0.48008
ENSGALG00000017419	HPS1	chr6:21789161-21793861	-0.314158	0.480136
ENSGALG00000004754	OBSCN	chr2:2080438-2253956	0.569918	0.480192
ENSGALG00000007219	FGF12	chr9:12913815-12999648	0.290026	0.480192
ENSGALG00000008755	NA	chr1:21832702-21860511	0.253952	0.480192
ENSGALG00000003567	FNDC5	chr23:5229741-5235821	0.64601	0.480631
ENSGALG00000016186	PDE9A	chr1:108848246-108891187	0.484436	0.480631
ENSGALG00000016549	CTPS2	chr1:120856284-120917135	0.233643	0.481756
ENSGALG00000016094	SFXN5	chr4:89290623-89369194	-0.225345	0.48235
ENSGALG00000027191	TMEM186	chr14:10055365-10061803	0.176708	0.483784
ENSGALG00000008073	NF2	chr15:11060991-11101398	-0.185802	0.483784
ENSGALG00000010384	CLRN1	chr9:23063825-23067507	0.388265	0.485124
ENSGALG00000026926	ZC3H10	chrLGE22C19W28_E50C23:537432-538913	-0.369909	0.485239
ENSGALG00000016349	FER1L6	chr2:137800983-137872216	0.549021	0.485239
ENSGALG00000010699	MIOS	chr2:24903349-24915902	-0.213609	0.485239
ENSGALG00000011655	IQCB1	chr7:25801491-25819426	0.352024	0.485239
ENSGALG00000007719	SHANK2	chr5:17230852-17528495	-0.755625	0.485239
ENSGALG00000024343	NA	chr16_AADN03010694_random:31-1108	1.90703	0.485239
ENSGALG00000012055	NA	chr7:27624759-27649097	-0.653264	0.485306
ENSGALG00000026288	SLC5A6	chrUn_AADN03013461:20-1247	-0.353731	0.485509
ENSGALG00000001740	MGAT5B	chr18:4139173-4184210	0.573847	0.485509
ENSGALG00000011881	CCNA2	chr4:53350908-53356114	-0.211217	0.485957
ENSGALG00000016411	COL14A1	chr2:136370295-136490384	0.321855	0.485957
ENSGALG00000001758	QSOX2	chr17:8020490-8039936	0.184613	0.485957
ENSGALG00000004532	ZNF507	chr11:9235577-9251171	0.250416	0.485957
ENSGALG00000028353	NA	chrUn_JH376400:6370-50617	-0.813756	0.485957
ENSGALG00000011138	CCNK	chr5:47907118-47919817	-0.217728	0.485957
ENSGALG00000010668	WWC2	chr4:39331593-39416540	-0.22389	0.485957
ENSGALG00000028661	SNORD14	chr24:3072603-3072700	1.12585	0.485957
ENSGALG00000008268	ANKRD34C	chr10:19471335-19474896	1.21502	0.485957
ENSGALG00000010902	LASS6	chr7:18442946-18552421	0.336683	0.485957
ENSGALG00000009995	AKAP6	chr5:34050020-34304671	0.426008	0.485957
ENSGALG00000026301	NA	chr3:105319046-105330113	-0.240581	0.485957
ENSGALG00000017076	B3GALTL	chr1:174203172-174247847	-0.183203	0.485957
ENSGALG00000010303	NA	chr3:30203970-30214506	0.387539	0.485957
ENSGALG00000010233	SYNDIG1L	chr5:37167460-37170933	1.02153	0.485957
ENSGALG00000016172	RPLP1	chr2:145289504-145290656	0.210104	0.485957
ENSGALG00000001250	APLP2	chr24:1437733-1460236	0.206193	0.485957
ENSGALG00000028157	B-G	chr16:268886-287316	-1.14074	0.485957
ENSGALG00000008739	FAM188A	chr2:20165198-20212201	-0.197391	0.485957
ENSGALG00000029115	GMCL1	chrUn_JH376259:6430-21519	-0.22063	0.485957
ENSGALG00000006372	RBM33	chr2:7967844-8053409	-0.192825	0.485957
ENSGALG00000000442	KCNA2	chr26:1413002-1414502	0.57122	0.485957
ENSGALG00000004028	MATN4	chr20:5499774-5512785	1.2595	0.485957
ENSGALG00000028948	SHKBP1	chrUn_AADN03013343:20-2019	-0.289337	0.485957
ENSGALG00000012495	NA	chr7:34675655-34740616	-0.277988	0.485957
ENSGALG00000003937	GEMIN5	chr13:11334535-11351905	-0.182507	0.485957
ENSGALG00000002326	NA	chrZ:8744606-8805424	0.393643	0.485957
ENSGALG00000016203	KHDRBS3	chr2:142700485-142776708	-0.187393	0.485957
ENSGALG00000000195	SVCT2	chr22:378708-405789	0.246064	0.485957
ENSGALG00000015881	CPNE3	chr2:122931446-122950373	0.204486	0.485957
ENSGALG00000018265	gga-let-7f	chr12:6077973-6078065	-0.499279	0.485957
ENSGALG00000011069	FIGN	chr7:20078214-20080458	-0.309982	0.486086
ENSGALG00000018377	NA	chrM:6361-6430	-0.510108	0.486086
ENSGALG00000004071	NETO2	chr11:7152633-7168824	0.238894	0.486086
ENSGALG00000004530	MMD2	chr14:4031929-4034734	0.765972	0.486086
ENSGALG00000010692	LRP8	chr8:23561279-23710577	-0.199824	0.486356
ENSGALG00000011013	PCNXL2	chr3:38182462-38327510	-0.183883	0.486356
ENSGALG00000007920	PRR5L	chr5:18727686-18766719	0.349855	0.486356
ENSGALG00000009253	C1ORF55	chr3:16502256-16508800	-0.177261	0.486356
ENSGALG00000007012	ARRDC4	chr10:15958077-15967730	-0.210015	0.486356
ENSGALG00000025598	SNORD50	chr3:76271064-76271131	0.77511	0.486356
ENSGALG00000005183	NA	chrUn_AADN03025475:71-1407	0.803122	0.486356
ENSGALG00000014064	WDR19	chr4:68962939-69000659	0.202645	0.486639
ENSGALG00000005460	SLCO4A1	chr20:8527859-8554223	0.934717	0.486639
ENSGALG00000007834	SALL4	chr20:13433462-13447739	0.208527	0.486639
ENSGALG00000015918	NECAB1	chr2:124431976-124487257	0.293408	0.486639
ENSGALG00000024697	SNORD70	chr7:11281690-11281779	-0.776968	0.486639
ENSGALG00000021143	RGS18	chr8:3638244-3646820	0.424961	0.486639
ENSGALG00000020513	MS4A15	chr5:476598-482298	0.236592	0.486639
ENSGALG00000009761	CD69	chrUn_JH376396:36003-39053	0.535177	0.486639
ENSGALG00000009369	PRDX3	chr6:29560386-29565670	-0.174508	0.488613
ENSGALG00000015416	SDR16C5	chr2:111004142-111017846	0.249067	0.488617
ENSGALG00000013811	NCAPH2	chr1:608682-618167	-0.208998	0.488617
ENSGALG00000011047	LEPROT	chr8:27220962-27226804	0.190289	0.488792
ENSGALG00000012136	MPPED2	chr5:4595945-4713051	0.3393	0.489012
ENSGALG00000009771	NA	chr1:1734-16308	0.543901	0.489012
ENSGALG00000004844	SEMA6D	chr10:9404672-9419492	0.258171	0.490285
ENSGALG00000005884	NA	chr2:4706212-4774487	-0.194004	0.490802
ENSGALG00000011718	ZBTB1	chr5:52793691-52805593	-0.192217	0.490802
ENSGALG00000012346	HECW1	chr2:51911546-52082394	0.408911	0.490802
ENSGALG00000006566	TBCCD1	chr9:3852390-3860765	-0.208751	0.49082
ENSGALG00000022539	ATP5B	chrLGE22C19W28_E50C23:954485-965125	-0.223705	0.491203
ENSGALG00000027002	NA	chr21:1426229-1429603	-0.493544	0.491203
ENSGALG00000009799	MEIS2	chr5:30506654-30675196	-0.287351	0.492299
ENSGALG00000006804	ODF2L	chr8:14932435-14952372	0.506998	0.492595
ENSGALG00000026019	ASCC1	chr6:11038445-11065354	0.295263	0.49279
ENSGALG00000007647	MYO3A	chr2:16182204-16276588	0.482464	0.494924
ENSGALG00000025482	SNORD63	chr13:2146298-2146368	-0.945725	0.495142
ENSGALG00000004963	TIMM8A	chr4:2018001-2020433	-0.200038	0.495692
ENSGALG00000027473	NA	chr9:15458592-15459855	1.02495	0.495692
ENSGALG00000004298	R3HDML	chr20:5792280-5795875	1.00183	0.49627
ENSGALG00000009509	CALCR	chr2:23188381-23325400	-0.640206	0.49627
ENSGALG00000010780	ER81	chr2:27405081-27470669	0.212893	0.49627
ENSGALG00000011963	PRDM5	chr4:53644936-53729832	0.328098	0.49627
ENSGALG00000012775	TFAP2A	chr2:63369712-63390425	-0.248119	0.49627
ENSGALG00000014971	SLC2A9	chr4:77947055-78040653	-0.3683	0.496397
ENSGALG00000003932	SDC4	chr20:5472059-5486605	0.402209	0.496397
ENSGALG00000001073	NR6A1	chr17:9453952-9475017	-0.235774	0.496828
ENSGALG00000015617	RPS23	chrZ:63183170-63185001	0.190351	0.496828
ENSGALG00000005772	BOK	chr9:4595628-4607031	0.472725	0.497796
ENSGALG00000024011	EX-FABP	chr17:501841-504845	0.980964	0.498069
ENSGALG00000009470	SERPINI1	chr9:20037598-20076593	0.291203	0.498069
ENSGALG00000009638	ANO6	chr1:30541565-30613151	-0.448867	0.498695
ENSGALG00000004850	ZMIZ1	chr6:11832317-12075273	-0.255603	0.498695
ENSGALG00000017376	ZNF281	chr8:1505606-1511625	-0.175516	0.499682
ENSGALG00000006724	NA	chr9:2487368-2891929	0.227825	0.499682
ENSGALG00000010346	TGFB3	chr5:37739713-37747666	0.212309	0.499682
ENSGALG00000003571	KIF12	chr19:5637918-5639311	-1.11076	0.500533
ENSGALG00000010980	STK31	chr2:31470768-31506970	-0.947232	0.500944
ENSGALG00000015018	CASQ2	chr1:79886016-79916785	-1.05069	0.500944
ENSGALG00000017351	STIM1	chr1:193793895-193830765	-0.285205	0.500944
ENSGALG00000003073	RHOBTB1	chr6:8116442-8138753	0.271955	0.500944
ENSGALG00000013838	NA	chr5:26725431-26727609	-0.515709	0.500944
ENSGALG00000026613	S100A4	chr25:727118-727862	0.706479	0.500944
ENSGALG00000001328	BSG	chr28:2617592-2628605	0.189958	0.500944
ENSGALG00000013414	PDLIM3	chr4:60671424-60692637	1.12989	0.500944
ENSGALG00000020316	IL13RA2	chr4:2812609-2821195	0.424814	0.500944
ENSGALG00000014094	STK38L	chr1:68225820-68267171	-0.218553	0.500944
ENSGALG00000019355	CPSF6	chr1:35343615-35368673	-0.169891	0.500944
ENSGALG00000015767	FABP4	chr2:121225722-121228944	-1.57502	0.500944
ENSGALG00000012705	GMPR	chr2:61611281-61643300	-0.33739	0.500944
ENSGALG00000009489	FSTL5	chr4:22250826-22516765	0.489748	0.500944
ENSGALG00000009278	RBM46	chr4:19890127-19899793	-0.697371	0.500944
ENSGALG00000026259	NA	chrUn_AADN03012656:20-2212	0.388366	0.500944
ENSGALG00000016176	BAI3	chr3:82664537-83111962	0.542092	0.500944
ENSGALG00000022808	RRP1B	chr1:109360239-109382258	0.189852	0.500944
ENSGALG00000011990	USP53	chr4:54147247-54170438	0.200758	0.500944
ENSGALG00000027884	NA	chr1:31159-35950	-1.41892	0.500972
ENSGALG00000028489	PGC	chr26:4976147-4979037	-1.56444	0.501032
ENSGALG00000012316	CDK13	chr2:50484817-50543299	-0.19149	0.501038
ENSGALG00000016002	UBOX5	chr4:88180691-88187126	-0.222152	0.50126
ENSGALG00000016200	SIK1	chr1:109234441-109247196	0.288429	0.501946
ENSGALG00000018361	MT-ND5	chrM:13070-14888	-0.197464	0.503496
ENSGALG00000013224	SOS1	chr3:15955359-15992763	-0.23116	0.503572
ENSGALG00000019967	FAM54A	chr3:54510599-54521360	-0.228077	0.503705
ENSGALG00000013237	BCAN	chr25:494217-508583	0.5717	0.504167
ENSGALG00000025668	SNORD81	chr8:7397668-7397747	0.557527	0.504177
ENSGALG00000017024	NEK3	chr1:169687935-169701053	0.642534	0.504432
ENSGALG00000025654	SNORD62	chr17:6209979-6210066	-0.753433	0.504432
ENSGALG00000000041	GNAI3	chrUn_JH375456:37926-46575	-0.182028	0.504432
ENSGALG00000001298	RFC2	chrUn_AADN03017114:2395-8663	-0.226144	0.504432
ENSGALG00000027724	NA	chrUn_AADN03013458:944-8975	-1.13507	0.504432
ENSGALG00000023608	NA	chr18:2535557-2536882	0.651045	0.505181
ENSGALG00000009156	CDAN1	chr5:25131813-25159859	-0.183598	0.505181
ENSGALG00000015910	CD109	chr3:80775680-80855396	0.485033	0.505181
ENSGALG00000005631	TRPM2	chr9:4699123-4712793	0.684679	0.505181
ENSGALG00000018747	NA	chrUn_AADN03017029:20-1984	-0.236812	0.505181
ENSGALG00000027517	gga-mir-3064	chr18:6861730-6861854	0.304701	0.505181
ENSGALG00000011442	TGFBR2	chr2:40385524-40447574	0.351127	0.505181
ENSGALG00000006003	NA	chr13:13158122-13161628	0.730933	0.505181
ENSGALG00000006325	NA	chr12:10705608-10746981	0.732582	0.505188
ENSGALG00000013305	NXNL1	chrUn_JH376279:62212-64205	0.836611	0.505188
ENSGALG00000013929	PDGFRA	chr4:65003746-65031783	0.239298	0.505188
ENSGALG00000006437	NOM1	chr2:8513774-8529642	-0.195369	0.507274
ENSGALG00000023157	REEP5	chrZ:45811318-45828704	0.184609	0.507529
ENSGALG00000005947	MYD88	chr2:4800976-4813676	0.234288	0.508606
ENSGALG00000013297	BBOX1	chr5:3526416-3559728	0.205539	0.509036
ENSGALG00000017379	LURAP1	chr8:20411938-20415349	0.543596	0.509047
ENSGALG00000002652	FZD10	chr15:3411517-3413275	0.28035	0.511487
ENSGALG00000003096	CBFA2T2	chr20:2514608-2564510	-0.307577	0.511487
ENSGALG00000013828	GALM	chr3:15865910-15875542	0.224812	0.511487
ENSGALG00000001078	ACTRT2	chr21:1261035-1262148	0.864968	0.511487
ENSGALG00000027666	TMEM80	chr5:538710-543722	0.246277	0.512808
ENSGALG00000013002	DAP	chr2:78115687-78159642	0.210777	0.512808
ENSGALG00000011549	ANKS1B	chr1:46574631-46987937	0.379741	0.512808
ENSGALG00000003805	PRKG1	chr6:9373494-9764290	0.180365	0.513672
ENSGALG00000007889	CCDC85A	chr3:373632-434893	-0.292651	0.51512
ENSGALG00000010673	SLC1A7	chr8:23488766-23531343	-0.731145	0.516201
ENSGALG00000013781	MYH7	chr19:11024-25794	0.963276	0.516201
ENSGALG00000002165	UNC13B	chrZ:8532114-8713636	0.331489	0.516491
ENSGALG00000000908	ADAT1	chr11:19322211-19342909	0.196391	0.516491
ENSGALG00000018371	NA	chrM:8260-8329	0.669041	0.516491
ENSGALG00000004829	ATP2B2	chr12:3713195-4003351	-0.576621	0.516491
ENSGALG00000021220	PPP1R3D	chr20:7216160-7216973	0.426489	0.516491
ENSGALG00000023464	NA	chr17:8688933-8690125	-0.38815	0.516491
ENSGALG00000008136	C7H2orf69	chr7:10507983-10511109	0.273874	0.516491
ENSGALG00000013295	BRD4	chrUn_JH376279:3150-29599	-0.336014	0.516491
ENSGALG00000004184	SPARC	chr13:12238623-12247095	0.243467	0.516491
ENSGALG00000029008	NA	chr5_JH375176_random:54180-55782	0.21855	0.516491
ENSGALG00000029011	SLC35F1	chr3:62486815-62723122	-0.170345	0.516491
ENSGALG00000015721	SVEP1	chrZ:66365630-66491486	-0.734419	0.516491
ENSGALG00000016912	EDNRB	chr1:153125272-153143030	0.365411	0.516491
ENSGALG00000028664	CKS1B	chr25:1283198-1283700	-0.203095	0.516491
ENSGALG00000010737	PLD5	chr3:34813539-34977620	0.513644	0.516491
ENSGALG00000010312	PLCH1	chr9:22445271-22499563	0.191186	0.516498
ENSGALG00000002645	PIWIL1	chr15:3327007-3343689	0.279075	0.516569
ENSGALG00000003304	CRTC1	chr28:3581306-3613712	-0.296417	0.517032
ENSGALG00000024112	PSMD11	chr27:1502734-1508639	-0.230054	0.517676
ENSGALG00000014371	LGALS8	chr3:37061028-37073707	0.262536	0.518433
ENSGALG00000013956	MYB	chr3:54967895-54990656	-0.267543	0.518433
ENSGALG00000008250	TBX3	chr15:12207813-12219746	-0.286573	0.518433
ENSGALG00000007412	MPZL2	chr24:5465067-5470649	0.257992	0.518433
ENSGALG00000017044	TRPC4	chr1:171102507-171244344	-1.18105	0.518433
ENSGALG00000026384	PCSK4	chr28:3120881-3126711	-0.909963	0.518433
ENSGALG00000008293	SH3PXD2A	chr6:23349106-23406139	0.247877	0.518433
ENSGALG00000021720	NA	chrM:12863-12932	-0.689146	0.518433
ENSGALG00000023241	NA	chr3:29668179-29669945	-0.398762	0.518433
ENSGALG00000002789	MAP2	chr7:2460243-2525374	0.184747	0.518433
ENSGALG00000010971	CSRNP3	chr7:19226360-19245814	0.238039	0.518501
ENSGALG00000017150	ARHGAP20	chr1:178739747-178801405	0.534038	0.518501
ENSGALG00000008795	GPAM	chr6:26158124-26183815	0.237653	0.518501
ENSGALG00000007943	LASP-2	chr2:18006659-18251285	-0.574069	0.518501
ENSGALG00000004598	CUX2	chr15:6068671-6089862	-0.297396	0.518501
ENSGALG00000011133	LIN54	chr4:45713828-45734020	-0.202856	0.518539
ENSGALG00000010886	PAQR3	chr4:44355866-44361796	-0.217408	0.518539
ENSGALG00000026380	UBE2C	chr20:10853788-10854730	-0.256635	0.518539
ENSGALG00000026005	DIO2	chr5:39826228-39837879	1.2364	0.518539
ENSGALG00000003082	DPH1	chr19:5493013-5506134	-0.298458	0.518819
ENSGALG00000007609	ARHGAP19	chr6:21907729-21926841	-0.187089	0.520965
ENSGALG00000010208	CAPS2	chr1:37663435-37692817	-0.402153	0.521366
ENSGALG00000006547	PROCR	chr9:3879407-3881194	0.385333	0.521366
ENSGALG00000016185	SLC37A1	chr1:108800899-108832149	0.502907	0.521769
ENSGALG00000027154	NA	chrZ:58207359-58208604	-0.52722	0.522391
ENSGALG00000024318	TMEM200B	chr23:2626798-2627923	-0.393023	0.522391
ENSGALG00000010649	CNST	chr3:33231895-33269855	0.258818	0.522391
ENSGALG00000021193	STARD5	chr10:11594610-11598855	0.209757	0.522457
ENSGALG00000009665	ARID2	chr1:30694895-30801451	0.17191	0.522794
ENSGALG00000021592	TLCD2	chr19:5360529-5364288	0.271261	0.522794
ENSGALG00000027823	TFAP4	chr14:12682510-12687078	-0.199174	0.522794
ENSGALG00000004657	FBXO2	chr21:5667615-5670436	0.466732	0.522794
ENSGALG00000001773	RFX2	chr28:1562446-1591075	-0.254291	0.523696
ENSGALG00000006313	IL4R	chr14:7276528-7291664	0.2042	0.523696
ENSGALG00000012894	CHRM2	chr1:57959299-57960700	-1.20464	0.523696
ENSGALG00000009332	RBM25	chr5:25680106-25713870	-0.169917	0.524592
ENSGALG00000000452	TVB	chr22:1270093-1276295	0.374902	0.524592
ENSGALG00000009403	GRK5	chr6:29572854-29771556	-0.289195	0.524592
ENSGALG00000011982	PDE5A	chr4:54061071-54120941	-0.201443	0.526253
ENSGALG00000000187	NA	chr27:27257-43145	0.523073	0.526253
ENSGALG00000011737	FYCO1	chr2:43339785-43363519	0.232048	0.526253
ENSGALG00000009433	BAG3	chr6:29813246-29832893	-0.213	0.527077
ENSGALG00000021313	PDGFRB	chr13:12566518-12588276	0.198362	0.527377
ENSGALG00000014891	PELO	chrZ:15630609-15707360	-0.193941	0.527578
ENSGALG00000016944	PCDH8	chr1:164995572-165000858	0.601056	0.52758
ENSGALG00000011339	IGFBP7	chr4:48581285-48595158	0.276024	0.52758
ENSGALG00000023731	NA	chr11:4471775-4480195	-0.297153	0.527772
ENSGALG00000002150	NA	chr10:836911-863717	0.427056	0.529685
ENSGALG00000008603	ITPKA	chr5:23959881-23993960	0.176708	0.529685
ENSGALG00000014540	KANSL3	chr22:2757466-2771602	-0.177541	0.529685
ENSGALG00000001714	PUSL1	chr21:2357084-2379493	0.256398	0.530589
ENSGALG00000003375	FOXP4	chr26:4891506-4916817	-0.374488	0.530589
ENSGALG00000002655	ITGAV	chr7:1298617-1342313	0.23754	0.530682
ENSGALG00000011742	ART4	chr1:47903203-47907797	-0.689469	0.530713
ENSGALG00000014155	OGDH	chr22:4027420-4048078	-0.194615	0.530713
ENSGALG00000011940	CCK	chr2:44414499-44419173	0.82449	0.530713
ENSGALG00000027798	NA	chrUn_JH375501:5696-7027	-0.176287	0.530713
ENSGALG00000011476	2011-09-01	chr4:49077853-49125067	0.191147	0.530713
ENSGALG00000012998	WNT5B	chr1:61044204-61059847	-0.325597	0.530713
ENSGALG00000015590	MANEA	chr3:72576578-72595135	-0.198156	0.530713
ENSGALG00000017011	TRIM13	chr1:168667702-168672579	-0.207608	0.530713
ENSGALG00000011803	EMP1	chr1:48184763-48198006	0.284291	0.530713
ENSGALG00000026582	SOX18	chr20:9728461-9733689	-0.458484	0.531433
ENSGALG00000025660	SNORD121A	chrZ:7297758-7297843	0.990036	0.531876
ENSGALG00000010542	PAPSS1	chr4:37490650-37526579	0.242709	0.531876
ENSGALG00000009026	C7ORF63	chr2:21565189-21589409	-0.281716	0.531876
ENSGALG00000016017	SLC4A11	chr4:88388932-88471731	0.390368	0.533115
ENSGALG00000008546	FGD5	chr12:19771124-19859849	0.186537	0.533819
ENSGALG00000017331	GDPD5	chr1:194098030-194256622	0.510646	0.53387
ENSGALG00000007786	DOK5	chr20:12598229-12633483	0.354875	0.53387
ENSGALG00000004320	FAT2	chr13:12268216-12319359	0.308367	0.534386
ENSGALG00000009523	CNTN1	chr1:28777010-28942648	0.470117	0.534386
ENSGALG00000026698	NA	chr7:21853454-21857352	0.565487	0.534386
ENSGALG00000013659	NOX3	chr3:49915187-49952437	0.678647	0.534489
ENSGALG00000010903	RASGEF1B	chr4:45006256-45022555	0.574516	0.534671
ENSGALG00000026652	CYBRD1	chr7:17504782-17516252	0.341557	0.53489
ENSGALG00000010769	HPGD	chr4:43211797-43236772	-0.627505	0.53489
ENSGALG00000026167	NA	chr18:1970605-1985502	1.05942	0.53489
ENSGALG00000006252	LMO4	chr8:14657095-14677322	-0.169179	0.53489
ENSGALG00000026873	RSPO2	chr2:131277174-131326213	-0.201655	0.53489
ENSGALG00000018364	MT-ND4	chrM:11485-12863	-0.191239	0.53489
ENSGALG00000013193	IRX2	chr2:86624613-86631727	-0.325957	0.53489
ENSGALG00000006911	TMC5	chr14:8502403-8516390	0.584845	0.53489
ENSGALG00000005417	JMJD4	chr2:3211698-3220712	0.231503	0.53489
ENSGALG00000009562	PLEK2	chr5:28222461-28230939	0.407287	0.53489
ENSGALG00000000600	PTPN7	chr26:353422-358969	0.66323	0.53489
ENSGALG00000013603	MYCT1	chr3:48758838-48759372	0.469747	0.53489
ENSGALG00000025955	gga-mir-3523	chr13:8384598-8384764	0.992892	0.53489
ENSGALG00000003397	RHOT1	chr18:6624342-6648431	-0.176974	0.53489
ENSGALG00000012791	TBXAS1	chr1:55904114-56140985	0.586757	0.53489
ENSGALG00000001141	HES5	chr21:1432927-1434563	-0.661074	0.53489
ENSGALG00000006000	ADAMTS2	chr13:12982379-13153634	-0.317124	0.53489
ENSGALG00000003268	PPAPDC1B	chr22:2282969-2285701	-0.206702	0.535889
ENSGALG00000026940	TTYH2	chr18:9384971-9391147	-0.21619	0.537557
ENSGALG00000008455	SEMA3C	chr1:10867381-10986273	0.343218	0.537562
ENSGALG00000007835	PUS10	chr3:2045623-2079685	0.172081	0.537562
ENSGALG00000005378	ARNTL	chr5:7000992-7024873	-0.182377	0.537562
ENSGALG00000008581	DUSP5	chr6:25517713-25527369	0.430036	0.537562
ENSGALG00000002671	TMEM132D	chr15:3532963-3685616	0.181756	0.537562
ENSGALG00000012370	C3H6ORF72	chr3:47425647-47442269	0.218819	0.537562
ENSGALG00000010583	VIT	chr3:31498166-31540414	0.188833	0.537562
ENSGALG00000006198	LSS	chr7:6911104-6920391	-0.228249	0.537562
ENSGALG00000008554	IL17REL	chr1:19824029-19859442	0.774688	0.537562
ENSGALG00000013406	C3ORF64	chr12:15261644-15275352	0.227967	0.537562
ENSGALG00000006936	WDR6	chr12:11635470-11639074	-0.266396	0.537562
ENSGALG00000010748	EXO1	chr3:35065029-35080589	-0.259362	0.537877
ENSGALG00000004858	FICD	chr15:6496564-6498936	0.316476	0.538101
ENSGALG00000028292	FAM19A4	chr12:15173480-15245990	-0.293379	0.538101
ENSGALG00000013091	EPS8	chr1:63087278-63140780	-0.328863	0.538101
ENSGALG00000011009	SCN2A	chr7:19318426-19366026	0.629403	0.538101
ENSGALG00000002854	PDZD2	chrZ:9316119-9506598	-0.453887	0.538115
ENSGALG00000026100	HOXC11	chrUn_AADN03020675:7776-12443	1.14738	0.538115
ENSGALG00000004946	COL4A4	chr9:8788721-8851270	0.63102	0.538115
ENSGALG00000000608	CDH1	chr11:18317571-18326276	0.204729	0.538115
ENSGALG00000009915	EML4	chr3:22937488-23089477	0.17998	0.538115
ENSGALG00000008509	SEMA3E	chr1:9325095-9459193	-0.332937	0.538115
ENSGALG00000026717	ITGA2B	chr14:15101012-15111601	0.394906	0.538115
ENSGALG00000022958	NA	chr4:82763954-82777427	0.837027	0.538115
ENSGALG00000004508	EYA2	chr20:6012483-6104467	-0.233674	0.538115
ENSGALG00000004937	VGLL4	chr12:4486142-4565885	0.176549	0.538115
ENSGALG00000008367	MDK	chr5:22947433-22948426	-0.174017	0.538115
ENSGALG00000008201	FBXO21	chr15:11323463-11339670	-0.423445	0.538115
ENSGALG00000008651	APMAP	chr3:15172838-15185206	0.243442	0.538115
ENSGALG00000015933	PAXBP1	chr1:104478100-104503622	-0.186297	0.538115
ENSGALG00000003720	FANCD2	chr12:2749643-2795258	-0.188084	0.53851
ENSGALG00000002199	KLHL17	chr21:2867441-2884170	0.342163	0.53878
ENSGALG00000028668	NA	chrUn_AADN03026420:921-1019	-1.21193	0.539334
ENSGALG00000011516	IKBIP	chr1:46528106-46528859	0.371687	0.539334
ENSGALG00000015128	AQP4	chr2:104100789-104109628	0.475268	0.539945
ENSGALG00000012616	COL15A1	chr2:55950087-56021349	1.38655	0.539945
ENSGALG00000014209	GPR155	chr7:16380663-16402658	0.181213	0.540161
ENSGALG00000013780	AIG1	chr3:51790114-51906439	0.310777	0.541003
ENSGALG00000010625	SRD5A2	chr3:33075990-33096731	0.614948	0.541066
ENSGALG00000008937	PPP1R21	chr3:8840216-8867331	0.177163	0.541066
ENSGALG00000019543	FAM105B	chr2:76254001-76262571	0.277118	0.541066
ENSGALG00000028029	GIPC3	chr28:1047301-1049378	-0.980856	0.541066
ENSGALG00000012357	CXCR4	chr7:30263670-30266354	0.239301	0.541066
ENSGALG00000000742	PIM1	chr26:224385-227839	0.215874	0.541066
ENSGALG00000021627	IFI27L2	chr23:4295101-4296014	0.873314	0.541066
ENSGALG00000010371	FAM13A	chr4:34542532-34656257	0.188777	0.541066
ENSGALG00000011562	PARK2	chr3:43765826-44445298	0.416733	0.541066
ENSGALG00000027133	CD83	chr2:60775849-60790940	-0.61459	0.541066
ENSGALG00000027995	NA	chr1:15721294-15721720	0.288153	0.541066
ENSGALG00000015186	KLHL14	chr2:106272904-106330763	-0.313158	0.541066
ENSGALG00000006885	HRAS1	chr5:15392592-15404670	0.170513	0.541066
ENSGALG00000002675	SCUBE3	chr26:4079184-4107401	-0.230976	0.541066
ENSGALG00000006938	RPTOR	chr18:9623864-9743508	-0.215623	0.541066
ENSGALG00000016636	ARSH	chr1:127805904-127818492	0.927235	0.541066
ENSGALG00000021750	SNORD58	chrZ:1081140-1081208	0.608415	0.541066
ENSGALG00000002877	LRRC45	chr18:4968034-4977530	0.176659	0.541066
ENSGALG00000005108	CUL3	chr9:7882660-7936025	-0.165524	0.541066
ENSGALG00000014818	TRIM45	chr1:78783066-78801782	0.283866	0.541066
ENSGALG00000026314	KCNN3	chrUn_JH375632:3769-4323	-0.242836	0.541066
ENSGALG00000012300	RAB32	chr3:46154327-46173538	0.236747	0.541066
ENSGALG00000029076	TUBB	chrUn_JH375623:12869-15271	-0.255865	0.541066
ENSGALG00000011071	CLMN	chr5:45165016-45184249	0.202571	0.541066
ENSGALG00000004468	RMDN3	chr5:969358-999049	-0.199786	0.541066
ENSGALG00000015916	SLC17A5	chr3:80868241-80893961	0.234547	0.541066
ENSGALG00000005961	DAK	chr13:12897831-12903208	-0.221378	0.541066
ENSGALG00000009639	NA	chr4:24429942-24468687	0.40101	0.541066
ENSGALG00000016727	PHF16	chr1:129491120-129535706	-0.17073	0.541066
ENSGALG00000002911	MOXD1	chr3:56196430-56248904	-0.300695	0.541066
ENSGALG00000002266	OGDHL	chr6:2354180-2403305	-0.284569	0.541066
ENSGALG00000023723	PQLC2	chr21:4673046-4678165	-0.267378	0.541066
ENSGALG00000015903	FILIP1	chr3:80071279-80164378	-0.361167	0.541066
ENSGALG00000004684	IPPK	chr12:3309394-3331363	-0.174003	0.541066
ENSGALG00000015545	TMEM246	chrZ:64939173-64940361	0.294386	0.541066
ENSGALG00000027878	TAF6L	chrUn_JH375637:9181-10876	-0.304707	0.541066
ENSGALG00000029155	SCAMP3	chr25_JH375217_random:201-1990	-0.222028	0.541066
ENSGALG00000027397	DUSP22	chr2:66490039-66529407	-0.157843	0.541066
ENSGALG00000026066	SNORD91	chr19:5619135-5619228	-0.921935	0.541066
ENSGALG00000011041	DNAJC6	chr8:27186949-27217638	0.350203	0.541066
ENSGALG00000017038	PROSER1	chr1:170541611-170559163	-0.189351	0.541066
ENSGALG00000003470	ZMAT4	chr22:2515404-2535297	0.531582	0.541066
ENSGALG00000009488	LRRN3	chr1:27413541-27415668	-0.57846	0.541066
ENSGALG00000005791	JPH3	chr11:17334738-17375214	0.441533	0.541066
ENSGALG00000020517	NA	chr5:895971-897027	0.933179	0.541066
ENSGALG00000008272	TMED3	chr10:19476146-19478076	0.246728	0.541066
ENSGALG00000013134	PLEKHA5	chr1:64579550-64672674	0.244581	0.541066
ENSGALG00000010044	KCNMB4	chr1:35777090-35789456	0.919005	0.541066
ENSGALG00000028967	DNAJC27	chr3:105062439-105072565	-0.167761	0.541066
ENSGALG00000019198	NA	chr1:98149456-98319373	-0.322063	0.541066
ENSGALG00000000703	SLC45A3	chr26:2164685-2174942	0.437623	0.541066
ENSGALG00000002229	FBXW11	chr13:2208006-2258082	-0.163576	0.541066
ENSGALG00000015216	SYK	chrZ:43922918-43975109	-0.439217	0.541066
ENSGALG00000005657	CRHR2	chr2:4196305-4292028	-0.371073	0.541066
ENSGALG00000020805	LRRC8D	chr8:13940034-13942605	-0.213202	0.541066
ENSGALG00000001875	TNFRSF4	chr21:2547201-2552218	0.497975	0.542243
ENSGALG00000005249	BICD2	chr12:6815654-6886985	0.17312	0.542243
ENSGALG00000008157	SGOL2	chr7:10686079-10688800	0.305419	0.542243
ENSGALG00000027311	NGFR	chr27:3204182-3219385	0.184857	0.542243
ENSGALG00000024346	FAM46B	chr23:1850122-1854951	0.225788	0.542243
ENSGALG00000016241	ATP6AP2	chr1:111612571-111620944	0.172937	0.542243
ENSGALG00000010494	SLC5A9	chr8:21506672-21529836	0.622659	0.542243
ENSGALG00000010356	RAD54L	chr8:20471190-20489383	-0.177631	0.542622
ENSGALG00000026665	NA	chr3:2634612-2635084	-0.675935	0.543028
ENSGALG00000001870	FAM190B	chr6:452391-518973	-0.275528	0.543028
ENSGALG00000000603	KANSL1	chr27:2884723-2934787	-0.263861	0.543028
ENSGALG00000011890	GPR103	chr4:53488371-53510295	0.525514	0.543028
ENSGALG00000001604	NA	chr24:2565766-2587102	0.187113	0.543028
ENSGALG00000003689	PAPSS2	chr6:9146284-9180808	0.374151	0.543028
ENSGALG00000024365	NA	chr16:258234-259935	-1.15762	0.543028
ENSGALG00000012093	ELMO1	chr2:46963798-47228581	-0.178742	0.543028
ENSGALG00000011541	BIN1	chr7:23184009-23267807	-0.179657	0.543028
ENSGALG00000012917	CDH6	chr2:69347371-69444035	-0.556913	0.543028
ENSGALG00000004575	STARD8	chr4:566150-576721	-0.291867	0.543028
ENSGALG00000004553	ASCC1	chr6:11114346-11184726	0.158962	0.544577
ENSGALG00000015399	FUT10	chrZ:53681703-53692915	-0.325692	0.544704
ENSGALG00000016913	SLAIN1	chr1:153197740-153252919	0.372373	0.545503
ENSGALG00000002444	NA	chr18:4785930-4812849	0.371847	0.545559
ENSGALG00000009722	DYNC1I1	chr2:24085821-24251013	0.266317	0.545559
ENSGALG00000029095	PDZD8	chr6:28696247-28747446	-0.172139	0.546081
ENSGALG00000026782	NA	chr10:14116003-14117026	-0.450659	0.546081
ENSGALG00000015725	FGFRL1	chr4:84630672-84795926	0.486654	0.546081
ENSGALG00000013212	NA	chr2:88645529-88745491	-0.170438	0.546081
ENSGALG00000004037	DNA2	chr6:10199220-10214213	-0.238376	0.546081
ENSGALG00000018363	NA	chrM:12933-12998	-0.620972	0.546081
ENSGALG00000024136	NA	chr25:1033744-1035340	1.28715	0.546081
ENSGALG00000008439	CD36	chr1:11005424-11038504	1.00372	0.546081
ENSGALG00000017874	SNORD38	chr8:19669070-19669142	-0.746302	0.547242
ENSGALG00000026536	IP6K3	chr26:4540473-4553563	0.954382	0.547242
ENSGALG00000014121	COX5A	chr10:1891956-1896138	-0.184005	0.547242
ENSGALG00000026578	NA	chr2:2273674-2290753	0.322912	0.547242
ENSGALG00000014004	EPB41L2	chr3:56980128-57075289	0.200152	0.547242
ENSGALG00000004220	SERINC3	chr20:5740429-5750933	0.192306	0.547242
ENSGALG00000016628	NLGN4	chr1:126290133-126408797	0.74726	0.547242
ENSGALG00000004074	KCNS1	chr20:5520685-5526950	-0.783665	0.547242
ENSGALG00000006877	KLHL4	chr4:8058002-8091302	0.228	0.547242
ENSGALG00000001024	TPRG1L	chr21:989490-1002289	0.182653	0.548952
ENSGALG00000015076	CABYR	chr2:102944939-102948608	-0.416993	0.549492
ENSGALG00000000894	APCDD1	chr2:98186704-98213801	-0.210791	0.549492
ENSGALG00000012971	CCDC170	chr3:48200571-48242905	-0.430413	0.549492
ENSGALG00000001407	ADAMTS15	chr24:1673352-1682880	0.448551	0.549492
ENSGALG00000001424	YDJC	chr15:353465-366947	0.240699	0.549803
ENSGALG00000028228	gga-mir-6639	chr19:8674402-8674512	-1.05211	0.549803
ENSGALG00000018810	ABHD17A	chr28:2167136-2173953	-0.204586	0.549803
ENSGALG00000012802	F13A1	chr2:65105831-65167267	0.478287	0.551151
ENSGALG00000028064	NA	chr1:22079786-22079881	-0.965192	0.551321
ENSGALG00000004060	RGS9	chr18:7997935-8029708	0.275118	0.551509
ENSGALG00000004867	CEBPG	chr11:9796416-9800911	-0.162786	0.551509
ENSGALG00000007044	METTL9	chr14:8723762-8741632	0.168836	0.551509
ENSGALG00000010068	KCNK17	chr3:28453896-28478662	0.566819	0.552796
ENSGALG00000004091	KDM4B	chr28:4512761-4588636	0.161836	0.552796
ENSGALG00000014682	CAST	chrZ:56844263-56903872	0.164199	0.552796
ENSGALG00000003734	SZRD1	chr21:4372844-4385290	-0.168733	0.55311
ENSGALG00000001589	INPP5D	chr9:635538-681983	0.27713	0.55311
ENSGALG00000021334	RNF26	chr24:4198470-4199880	-0.208541	0.553423
ENSGALG00000018763	ADRBK1	chrUn_JH376180:102048-107507	-0.283092	0.553444
ENSGALG00000006072	NA	chr2:5360856-5391398	1.05507	0.553444
ENSGALG00000002340	ZNF609	chr10:649167-677595	-0.301059	0.553444
ENSGALG00000009036	GANC	chr5:24915660-24936853	0.257986	0.553444
ENSGALG00000007917	LAMB4	chr1:14725778-14766576	0.191832	0.553444
ENSGALG00000004023	E2F8	chr5:1710070-1846316	-0.167147	0.553444
ENSGALG00000008561	SMNDC1	chr6:25417544-25426647	-0.158419	0.553444
ENSGALG00000006355	SPTY2D1	chr5:11974194-11981099	0.196487	0.553444
ENSGALG00000003655	GAS2	chr5:2976244-3055068	0.422813	0.553444
ENSGALG00000000164	MYBPH	chr26:992800-1002396	0.904183	0.553444
ENSGALG00000019622	TRIM71	chr2:41117520-41127915	-0.366437	0.553444
ENSGALG00000026022	CREG2	chr1:132840093-132860137	0.241013	0.553444
ENSGALG00000025732	NA	chrUn_JH375667:3510-5147	-0.276214	0.553444
ENSGALG00000006075	METTL7A	chrLGE22C19W28_E50C23:129651-131580	0.51009	0.553444
ENSGALG00000013688	UROS	chr6:32040618-32048593	0.25451	0.553444
ENSGALG00000012497	SLC12A7	chr2:55526770-55630342	0.181369	0.553444
ENSGALG00000010813	GOLGA5	chr5:44105000-44121283	0.200064	0.553444
ENSGALG00000012857	DENND2A	chr1:56983737-57021332	-0.179201	0.553444
ENSGALG00000028242	LHPP	chr6:31565164-31594662	-0.216912	0.553444
ENSGALG00000028291	BCAR1	chr11:1965020-1969817	-0.287354	0.553444
ENSGALG00000014337	KIAA1239	chr4:69522429-69572232	-0.33137	0.553444
ENSGALG00000022713	FAM181B	chr1:188199880-188200881	0.586833	0.553444
ENSGALG00000028530	PRKACB	chr8:15584074-15620490	-0.153433	0.553444
ENSGALG00000017849	SNORD14	chr24:3072107-3072198	1.16019	0.553444
ENSGALG00000006640	BRPF1	chr12:11450644-11461408	-0.212552	0.553444
ENSGALG00000011318	DNPEP	chr7:21640185-21682786	-0.199421	0.553444
ENSGALG00000027283	SLC12A9	chr9:15056933-15068216	-0.219343	0.553444
ENSGALG00000003456	CA12	chr10:3588342-3607364	0.76123	0.553444
ENSGALG00000019805	NA	chr11:19141567-19145768	0.766634	0.553444
ENSGALG00000029140	CRABP2	chr25:468702-470859	-0.172673	0.553444
ENSGALG00000000530	NA	chr21:176273-183622	0.184704	0.553444
ENSGALG00000007151	BRWD3	chr4:9390883-9441504	0.155841	0.553444
ENSGALG00000017930	7SK	chr4:23306531-23306819	-0.830792	0.553444
ENSGALG00000026366	NA	chr7:14695976-14885623	-0.545935	0.553444
ENSGALG00000005757	IRF8	chr11:17057904-17063436	0.190069	0.553444
ENSGALG00000021733	gga-mir-21	chr19:7367264-7367361	0.432211	0.553444
ENSGALG00000026809	SARS	chr26:1139128-1143022	-0.16906	0.553444
ENSGALG00000023335	RCHY1	chr4:34042664-34045851	-0.167582	0.553444
ENSGALG00000028451	MT4	chr11:2110514-2112244	0.32629	0.553444
ENSGALG00000027497	CFD	chr28:2751171-2753071	0.457717	0.553444
ENSGALG00000027207	NA	chr3:53787118-53797292	0.377522	0.553444
ENSGALG00000007710	NA	chr4:12192592-12200806	0.301386	0.553444
ENSGALG00000007028	NA	chr4:8720203-8822178	1.40899	0.553444
ENSGALG00000009129	DLX5	chr2:24580153-24582822	-0.269628	0.553444
ENSGALG00000016251	TSPAN7	chr1:112106634-112126203	-0.464154	0.553591
ENSGALG00000016139	BACE2	chr1:108198652-108251484	0.206755	0.553591
ENSGALG00000018382	MT-ND1	chrM:4049-5024	-0.1847	0.553591
ENSGALG00000008645	NKRF	chr4:16494423-16503425	-0.180739	0.553591
ENSGALG00000007237	ALYREF	chr18:10214964-10219808	-0.17132	0.553591
ENSGALG00000002626	RXRA	chr17:7329257-7353026	-0.439992	0.553591
ENSGALG00000008961	PTPRZ1	chr1:22669169-22806015	-0.432593	0.553591
ENSGALG00000012944	DENND5B	chr1:59564531-59674959	0.186236	0.553591
ENSGALG00000011474	OSBPL10	chr2:40768624-40875297	0.176027	0.553591
ENSGALG00000001146	UBXN6	chr28:2468694-2473068	0.225776	0.553591
ENSGALG00000014235	WNT7B	chr1:70917809-71014077	0.296148	0.553591
ENSGALG00000009783	GOLGB1	chr1:41111-75573	0.156802	0.553591
ENSGALG00000029176	NA	chr2:107607719-107607800	0.875855	0.553591
ENSGALG00000015037	EVC	chr4:78729845-78782714	0.193292	0.554189
ENSGALG00000012969	DDX11	chr1:60060401-60079772	-0.196981	0.554189
ENSGALG00000028005	GADD45	chrZ:43589018-43592114	0.286682	0.554189
ENSGALG00000006879	LRRC56	chr5:15297419-15350854	0.633683	0.554189
ENSGALG00000008328	RSBN1L	chr1:12327049-12358827	-0.184018	0.554189
ENSGALG00000005769	WEE1	chr5:8756123-8763114	-0.199869	0.554189
ENSGALG00000004624	MYO5A	chr10:8240551-8332115	-0.151137	0.554189
ENSGALG00000006118	ZC3H18	chr11:17853539-17887022	-0.214255	0.554189
ENSGALG00000013528	NA	chr22:2867288-2901924	0.336921	0.554189
ENSGALG00000000533	SRSF3	chr26:1527548-1533439	-0.199144	0.554189
ENSGALG00000028333	NA	chr4:32018299-32165872	0.74607	0.554189
ENSGALG00000026690	NA	chrUn_AADN03020052:20-1006	-0.905057	0.554189
ENSGALG00000015419	PENK	chr2:111076868-111081312	-0.505453	0.554189
ENSGALG00000021272	SCN2B	chr24:5448266-5451407	0.575275	0.554189
ENSGALG00000026842	SHE	chrUn_AADN03014490:20-2497	-0.290219	0.554189
ENSGALG00000005346	PPIC	chrZ:81178146-81184188	0.236185	0.554189
ENSGALG00000024497	gga-mir-146c	chr4:88268235-88268364	0.547545	0.554189
ENSGALG00000006014	PRKCB	chr14:6644245-6715729	0.230584	0.554189
ENSGALG00000009002	CPED1	chr1:23043271-23183320	0.191281	0.554919
ENSGALG00000015283	CEP57L1	chr3:66460393-66473222	0.422855	0.554919
ENSGALG00000006080	GPC4	chr4:3750510-3787904	-0.205493	0.555641
ENSGALG00000023279	EPN3	chr18:10591545-10596249	-0.331728	0.555796
ENSGALG00000023925	NA	chr6:16117860-16121379	1.01142	0.556055
ENSGALG00000020943	AGXT	chr9:4375580-4381422	-0.532373	0.556055
ENSGALG00000010159	SLC20A2	chr4:33615578-33672960	-0.170714	0.556407
ENSGALG00000002098	GRIK3	chr23:3805040-3874419	-1.05629	0.556407
ENSGALG00000028955	NA	chr14:4545588-4545756	0.895395	0.556407
ENSGALG00000003310	SLC45A2	chrZ:10185691-10204950	0.503154	0.556407
ENSGALG00000000327	FBN2	chr28:271547-395862	0.232939	0.556561
ENSGALG00000015779	PM20D2	chr3:75200803-75217332	-0.265344	0.556821
ENSGALG00000017627	PEO1	chr6:22622374-22625294	-0.199425	0.556821
ENSGALG00000014699	MEGF10	chrZ:56172596-56274452	0.729802	0.556821
ENSGALG00000009365	CYP51A1	chr2:22620216-22633995	-0.235688	0.556821
ENSGALG00000028131	GINS2	chr11:17098226-17103112	-0.23935	0.556821
ENSGALG00000012872	SERPINB12	chr2:67823486-67830028	1.05089	0.55784
ENSGALG00000023793	NA	chr15:1493333-1494629	0.383914	0.557945
ENSGALG00000010745	HMGB2	chr4:42740629-42743052	-0.191347	0.558546
ENSGALG00000003559	ACTR5	chr20:4080900-4091173	-0.198629	0.558546
ENSGALG00000001366	CASP9	chr21:4918315-4924583	0.209375	0.558546
ENSGALG00000027509	NA	chrUn_AADN03017634:20-1132	-0.62818	0.558646
ENSGALG00000026574	POUV	chr17:460122-461472	-0.485308	0.559022
ENSGALG00000027630	NPR2	chrZ:8953620-8966661	-0.252871	0.559862
ENSGALG00000004489	NA	chr11:7909894-7932145	-0.290905	0.560635
ENSGALG00000010803	LRRC72	chr2:28523315-28585218	0.99784	0.561248
ENSGALG00000027323	NA	chr18:350874-373463	-1.58798	0.561358
ENSGALG00000024049	RAB33A	chr4:1546275-1550460	0.395691	0.561358
ENSGALG00000009758	SLC7A11	chr4:28376867-28434696	0.439294	0.561528
ENSGALG00000009236	AGPS	chr7:15219970-15271809	-0.150675	0.561683
ENSGALG00000006597	DZIP1L	chr9:3613512-3623335	0.443578	0.56206
ENSGALG00000010896	TMEM161B	chrZ:60417070-60449396	-0.276752	0.56206
ENSGALG00000014509	BST1	chr4:76205539-76234046	0.350885	0.56206
ENSGALG00000003952	RBPJL	chr20:5492223-5505650	0.453523	0.56206
ENSGALG00000026773	gga-mir-222a	chr1:109977176-109977274	1.14744	0.56206
ENSGALG00000005701	IP6K2	chr12:8964185-8971788	0.16772	0.56206
ENSGALG00000007591	C7orf26	chr14:12320834-12327480	-0.183629	0.56206
ENSGALG00000011710	BTBD6	chr5:52661660-52663771	0.481369	0.56206
ENSGALG00000026729	SUV39H1	chrUn_AADN03017994:1132-3774	-0.227278	0.56206
ENSGALG00000026002	NA	chrUn_AADN03019165:13668-38786	-0.568046	0.56206
ENSGALG00000005295	BCAS3	chr19:7648488-7950740	-0.167726	0.56206
ENSGALG00000008141	COL4A5	chr4:13861295-13934946	-0.207189	0.56206
ENSGALG00000023653	MIIP	chr21:5491937-5499769	0.257625	0.56206
ENSGALG00000012046	ARPP21	chr2:46033521-46131223	0.175282	0.56206
ENSGALG00000001595	PHF19	chr17:8288641-8293798	-0.442411	0.56206
ENSGALG00000004519	TRPV2	chr19:6592914-6602620	0.336679	0.56206
ENSGALG00000009291	EPHX1	chr3:16569832-16581079	0.312022	0.56206
ENSGALG00000012966	ZBTB2	chr3:48152262-48155972	-0.177102	0.56206
ENSGALG00000003824	CHERP	chr28:4084143-4096180	-0.177376	0.56206
ENSGALG00000004856	NUP62	chr4:1874661-1883235	-0.164141	0.56206
ENSGALG00000028091	MYF5	chr1:39931916-39937449	-0.47949	0.56206
ENSGALG00000012068	C4ORF21	chr4:56717323-56732218	-0.220702	0.562066
ENSGALG00000012915	MCM4	chr2:107695681-107707788	-0.175829	0.562066
ENSGALG00000008722	MCOLN2	chr8:15330257-15352578	0.475778	0.562066
ENSGALG00000015789	CNR1	chr3:75580392-75593814	0.459403	0.562546
ENSGALG00000008164	ADAMTS7	chr10:19166390-19211028	0.484238	0.563024
ENSGALG00000015489	FAXC	chr3:70939964-70956222	-0.315992	0.56306
ENSGALG00000009654	MLF1	chr9:21936182-21948704	0.350394	0.56306
ENSGALG00000026735	NA	chr8:24192411-24196046	-0.262579	0.56306
ENSGALG00000004291	VPS13D	chr21:5362131-5448582	0.150277	0.56306
ENSGALG00000001705	SLC14A2	chrZ:2251637-2289905	0.689068	0.563923
ENSGALG00000028069	WNT16	chr1:23012647-23023872	0.833792	0.564622
ENSGALG00000000235	PPP2R2A	chr22:543705-580822	-0.165497	0.564622
ENSGALG00000004763	ALDH3A2	chr19:6847090-6853176	0.155418	0.564894
ENSGALG00000015720	CHODL	chr1:98864911-98893667	0.68718	0.564894
ENSGALG00000026415	NA	chrUn_AADN03015884:20-1452	-0.623703	0.564894
ENSGALG00000002458	VAC14	chr11:1641768-1692729	0.167282	0.564894
ENSGALG00000000939	CDON	chr24:322586-362342	-0.315763	0.565222
ENSGALG00000012479	RBM43	chr7:34600090-34603042	-0.558724	0.566515
ENSGALG00000010195	PLK4	chr4:33788158-33802241	-0.197336	0.566708
ENSGALG00000004158	GPT2	chr11:7219525-7234742	0.198907	0.566855
ENSGALG00000001311	ARHGAP44	chr18:2188690-2205886	0.537453	0.567299
ENSGALG00000005361	NA	chr11:13417402-13423498	-0.882553	0.568182
ENSGALG00000010153	CYP21A2	chr16:37923-41746	-0.312754	0.568182
ENSGALG00000011120	SLC4A10	chr7:20678065-20774184	0.258399	0.568182
ENSGALG00000011216	BTD	chr2:34528368-34539038	0.255725	0.568182
ENSGALG00000006089	ATF1	chrLGE22C19W28_E50C23:136856-150416	-0.150446	0.568182
ENSGALG00000003195	TRADD	chr11:2432267-2447329	0.175865	0.568381
ENSGALG00000015459	ZFP92	chr1:91248214-91253003	0.175769	0.569608
ENSGALG00000021875	NA	chr10:15843813-15919778	1.03013	0.570406
ENSGALG00000008055	SYT13	chr5:21620327-21632900	1.1957	0.570406
ENSGALG00000002158	GOLGA3	chr15:1436911-1457913	0.151312	0.570406
ENSGALG00000011706	CCRL1	chr2:42898302-42902920	-0.580502	0.570406
ENSGALG00000015388	BLIMP-1	chr3:67757130-67863760	-0.355797	0.570406
ENSGALG00000008111	MEST	chr1:930979-934477	0.272278	0.570406
ENSGALG00000024288	NA	chr6:8687538-8689635	0.189899	0.570406
ENSGALG00000015774	CYYR1	chr1:102220478-102300009	-0.248993	0.570406
ENSGALG00000001701	NA	chr21:2348383-2354367	0.236091	0.570449
ENSGALG00000004773	USP22	chr14:4573629-4643475	-0.147282	0.570449
ENSGALG00000008850	TTLL7	chr8:15685995-15715330	-0.26628	0.570449
ENSGALG00000016036	DOPEY2	chr1:105962734-106008637	0.170413	0.570449
ENSGALG00000006527	CRTAM	chr24:3116782-3130391	0.618132	0.570449
ENSGALG00000025977	GADD45	chr8:27592043-27593533	0.220376	0.570449
ENSGALG00000006786	SYTL4	chr4:5141755-5149547	-0.195802	0.570449
ENSGALG00000003847	MANBAL	chr20:5400856-5406428	-0.181295	0.570449
ENSGALG00000015458	ILDR2	chr1:91207512-91239079	0.205743	0.570449
ENSGALG00000005301	CYB5R2	chr5:6836662-6856264	0.299608	0.570449
ENSGALG00000027516	NA	chr24:2807006-2812606	0.576995	0.570449
ENSGALG00000025774	HOXB2	chr27:3652537-3655356	-0.559923	0.570449
ENSGALG00000008929	PEX5L	chr9:16760381-16850020	0.760652	0.570524
ENSGALG00000008449	NA	chr1:1177699-1258653	0.240478	0.570524
ENSGALG00000012601	GOLM1	chrZ:40626023-40660180	0.202025	0.570524
ENSGALG00000011961	TNIP3	chr4:53544221-53582180	0.446983	0.571028
ENSGALG00000003994	ASB18	chr7:5106114-5120043	-0.82429	0.571028
ENSGALG00000006431	PANK1	chr6:18940668-18958874	-0.15425	0.5711
ENSGALG00000013954	PIEZO2	chr2:97607395-97902750	0.581317	0.5711
ENSGALG00000014678	ELL2	chrZ:57090195-57146755	0.268349	0.571281
ENSGALG00000026817	NA	chr14:8611060-8624762	-0.532195	0.571281
ENSGALG00000020688	NA	chr8:20771031-20780775	0.234176	0.571281
ENSGALG00000028384	NA	chr25_AADN03010963_random:424-3019	0.878984	0.571281
ENSGALG00000005078	NUP210	chr12:5607157-5660512	0.276915	0.571281
ENSGALG00000003683	MED27	chr17:6336051-6416967	-0.281533	0.571281
ENSGALG00000001476	RAP1A	chr26:3176474-3198344	0.165735	0.571281
ENSGALG00000021726	gga-mir-181b-1	chr8:1986875-1986964	-0.557762	0.571281
ENSGALG00000020615	STK32C	chr6:34412707-34434522	1.06319	0.571281
ENSGALG00000014407	CASR	chr1:76166945-76245007	-0.348549	0.571281
ENSGALG00000004195	KIF4A	chr4:1248685-1265752	-0.193043	0.571281
ENSGALG00000028520	gga-mir-3526	chr3:14928611-14932913	0.170737	0.571811
ENSGALG00000005596	KIAA1609	chr11:16229080-16241357	0.186466	0.572229
ENSGALG00000012424	GTDC1	chr7:32617756-32782028	0.208822	0.572229
ENSGALG00000024014	FAM83C	chr20:1565846-1590302	0.622624	0.572229
ENSGALG00000014769	NLN	chrZ:20512885-20551089	0.182394	0.573317
ENSGALG00000012005	LRRC9	chr5:54545270-54565985	0.604204	0.573368
ENSGALG00000003714	LSM11	chr13:10618932-10623222	-0.205783	0.573368
ENSGALG00000013448	PARD3B	chr7:12338383-12612881	-0.187557	0.573486
ENSGALG00000001910	SNAPC4	chr17:7892325-7906233	-0.190278	0.573486
ENSGALG00000017008	RCBTB1	chr1:168542419-168560395	0.172313	0.573942
ENSGALG00000010773	GREM2	chr3:35493724-35533009	0.717191	0.573942
ENSGALG00000001191	GGMOXR1	chr27:3315352-3321406	0.280657	0.573942
ENSGALG00000017393	PKDCC	chr3:22667611-22700224	0.293731	0.573942
ENSGALG00000009595	TWF1	chr1:30035148-30044630	0.227191	0.573942
ENSGALG00000016442	RRM2	chr3:96087198-96092245	-0.213671	0.573942
ENSGALG00000013964	SPATA18	chr4:65750623-65771219	0.250591	0.573942
ENSGALG00000014124	TEC	chr4:66112141-66153920	0.313399	0.574284
ENSGALG00000012362	THSD7B	chr7:30459506-30701723	0.234051	0.574284
ENSGALG00000006220	KCNC1	chr5:11597390-11714071	-0.784847	0.574713
ENSGALG00000003922	TOP2A	chr27:4417747-4434189	-0.156434	0.574775
ENSGALG00000006301	KDM8	chr14:7263698-7269206	0.233817	0.574775
ENSGALG00000005462	ZP4	chr6:16111039-16115551	0.980037	0.575256
ENSGALG00000015115	MAMDC2	chrZ:34741070-34806237	-0.294172	0.575282
ENSGALG00000028597	KANSL2	chrUn_JH375755:20-8543	-0.215304	0.575282
ENSGALG00000016131	EEF1D	chr2:148453922-148468979	0.180636	0.575282
ENSGALG00000027159	NA	chr3:49442416-49501611	0.225196	0.575282
ENSGALG00000002280	MFSD6	chr7:98958-116425	-0.19166	0.575394
ENSGALG00000012275	EPM2A	chr3:45769622-45811385	-0.270477	0.575917
ENSGALG00000013281	RSPH6A	chr4:60636157-60645504	0.57042	0.575939
ENSGALG00000011778	ITGB5	chr7:27374148-27415070	0.183236	0.576199
ENSGALG00000009624	FSIP1	chr5:28825775-28897131	-0.48317	0.576199
ENSGALG00000010316	FRAS1	chr4:34202351-34367249	0.216263	0.57744
ENSGALG00000027114	NA	chrZ:53003606-53004749	-0.708094	0.57744
ENSGALG00000013243	PRCC	chr25:442474-451872	-0.168422	0.577453
ENSGALG00000008984	RABL6	chr17:581462-629223	-0.200224	0.577504
ENSGALG00000005505	PIK3CB	chr9:5092107-5175814	0.218536	0.577504
ENSGALG00000018387	NA	chrM:1227-1296	-0.613169	0.578737
ENSGALG00000028140	CNTFR	chrZ:7993513-8162224	0.43892	0.579351
ENSGALG00000025621	SCARNA20	chr19:144106-144243	-0.733606	0.579903
ENSGALG00000011618	ADSSL1	chr5:51448055-51472076	-0.232827	0.580736
ENSGALG00000028669	NA	chrUn_JH376338:11932-14932	-0.84785	0.580736
ENSGALG00000007493	NSDHL	chr4:11231921-11242461	-0.171225	0.580736
ENSGALG00000015431	UBXN2B	chr2:111687479-111704526	-0.179667	0.580736
ENSGALG00000010820	CHGA	chr5:44155020-44165632	0.699912	0.580736
ENSGALG00000006011	KIAA0753	chr19:9803557-9822659	-0.181298	0.580736
ENSGALG00000028166	NA	chrUn_AADN03022079:20-1481	-0.23385	0.580736
ENSGALG00000004055	C7ORF50	chr14:2275120-2298885	0.302999	0.580736
ENSGALG00000001786	GDF5	chr20:1438851-1442860	1.36144	0.580736
ENSGALG00000023480	FBXO39	chr19:9893569-9897409	-0.181046	0.580736
ENSGALG00000002043	WDR33	chr9:910715-957791	-0.145704	0.580736
ENSGALG00000010265	E2F7	chr1:38215230-38234268	-0.185475	0.581465
ENSGALG00000002818	VAT1	chr27:5112055-5120981	0.179349	0.581607
ENSGALG00000003024	ARMC6	chr28:3427629-3431577	-0.166008	0.581607
ENSGALG00000015142	DSG2	chr2:105785434-105800639	0.219354	0.581607
ENSGALG00000006551	TH	chr5:13094003-13110393	0.656813	0.582485
ENSGALG00000001846	PALM	chr28_AADN03011111_random:3082-14319	-0.322286	0.582689
ENSGALG00000006222	ANKRD11	chr11:18078995-18142059	-0.198995	0.582689
ENSGALG00000014819	JMY	chrZ:22209304-22263417	-0.202582	0.582689
ENSGALG00000009601	NELL2	chr1:30284795-30405559	-0.233978	0.582689
ENSGALG00000002839	SEC11C	chrZ:899399-904532	0.238851	0.582689
ENSGALG00000010604	LRP2BP	chr4:38707910-38715236	-0.747208	0.582689
ENSGALG00000001620	CUTA	chr17:8281400-8286435	0.748325	0.582689
ENSGALG00000008812	CCT4	chr3:14683118-14690313	-0.172386	0.582689
ENSGALG00000010374	P2RY13	chr9:22996096-22997128	0.589478	0.582689
ENSGALG00000008684	EIF4A2	chr9:15671723-15678579	0.197594	0.582689
ENSGALG00000009252	PLD1	chr9:18987371-19027508	0.240194	0.582689
ENSGALG00000007614	NA	chr24:5549649-5551430	-0.89848	0.582689
ENSGALG00000002106	CLCC1	chr8:1323057-1337925	-0.21404	0.582689
ENSGALG00000014815	EMILIN2	chr2:100699720-100729685	-0.178362	0.582689
ENSGALG00000007809	TSHZ2	chr20:12972362-13104953	-0.202774	0.583436
ENSGALG00000014573	NAT10	chr5:17802460-17824136	-0.187824	0.583436
ENSGALG00000012329	GLI3	chr2:51294121-51492490	-0.16995	0.583482
ENSGALG00000017493	NA	chr1:193362030-193364866	-0.261918	0.583482
ENSGALG00000023421	CUZD1	chr6:30920005-30927511	0.902512	0.583925
ENSGALG00000014684	ERAP1	chrZ:56827502-56843435	0.232021	0.583976
ENSGALG00000014639	GLI1	chrUn_JH376285:37050-41406	-0.330089	0.584317
ENSGALG00000013363	NCALD	chr2:128668724-128710037	0.345239	0.584317
ENSGALG00000028168	HDHD2	chrZ:1757111-1768283	-0.21251	0.584317
ENSGALG00000026293	C3orf33	chr9:22430627-22434432	0.254442	0.584317
ENSGALG00000026322	C6ORF211	chr3:48187746-48194141	-0.215483	0.584317
ENSGALG00000001731	CDK12	chr27:4158783-4178373	-0.191096	0.584317
ENSGALG00000003013	C10orf107	chr6:7868596-7910943	0.475861	0.584317
ENSGALG00000023243	NA	chr5:25458304-25463132	-0.210601	0.584317
ENSGALG00000013265	GYS2	chr1:67195293-67235846	1.24461	0.584317
ENSGALG00000014957	WDR1	chr4:77886216-77906196	-0.169843	0.584516
ENSGALG00000007665	POLE	chr15:10007212-10026784	-0.198639	0.585735
ENSGALG00000016894	DNAJC3	chr1:145184465-145216297	0.153069	0.585759
ENSGALG00000011997	TRIM7.2	chr16:209965-214262	-0.272656	0.586223
ENSGALG00000027294	NR2F6	chrUn_JH375547:158-2185	-0.279616	0.586317
ENSGALG00000009215	PDE11A	chr7:15051869-15174859	0.413154	0.586317
ENSGALG00000010035	NR3C2	chr4:31566744-31763750	-0.217684	0.586317
ENSGALG00000027789	RAB37	chr18:10703908-10709349	0.52782	0.586317
ENSGALG00000010049	PTPRB	chr1:35803700-35863585	0.287899	0.586317
ENSGALG00000001644	SIN3A	chr10:2156968-2177343	-0.194256	0.586317
ENSGALG00000006073	NDUFAB1	chr14:6864895-6866786	-0.164578	0.586317
ENSGALG00000015702	LTB4DH	chrZ:66312616-66332104	-0.164461	0.586317
ENSGALG00000028628	LAPTM4B	chr2:127102613-127165676	0.576594	0.586317
ENSGALG00000003129	RAB11FIP1	chr22:2219555-2228649	0.19085	0.586317
ENSGALG00000026606	ADTRP	chr2:62969014-63001170	-0.490821	0.586317
ENSGALG00000003569	TMEM130	chr14:1307063-1316033	0.241909	0.586317
ENSGALG00000002372	RBM15B	chr12:2215170-2217030	-0.198702	0.586317
ENSGALG00000012710	NCS1	chr17:5864356-5873610	-0.239239	0.588212
ENSGALG00000013583	FAM114A1	chr4:69085170-69113784	0.345821	0.588212
ENSGALG00000004734	NA	chr4:1807528-1811398	0.500758	0.588212
ENSGALG00000012537	KCNJ3	chr7:35234889-35264450	-0.450604	0.588212
ENSGALG00000006447	PHLDA2	chr5:12527763-12529316	0.256102	0.588475
ENSGALG00000010576	GTF2A1	chr5:40099533-40119234	-0.153874	0.588475
ENSGALG00000000748	TJP3	chr28:991288-1002123	-0.478472	0.588475
ENSGALG00000004838	BUB1B	chr5:601358-621958	-0.202676	0.588475
ENSGALG00000007974	NUP85	chr18:10960592-10972412	-0.14628	0.588475
ENSGALG00000027070	TIMP2	chr18:10040656-10047611	0.256867	0.588475
ENSGALG00000005522	DYNLL2	chr19:8691043-8697672	0.169064	0.588475
ENSGALG00000007904	DLAT	chr24:6179094-6188311	-0.145926	0.588475
ENSGALG00000011395	TMEM66	chr4:48646934-48654556	0.163916	0.588475
ENSGALG00000016358	PTCHD1	chr1:117874035-117893768	-0.200394	0.589903
ENSGALG00000015845	RIPPLY2	chr3:76997776-76999819	0.754197	0.590026
ENSGALG00000016653	FAM167A	chr3:106838784-106848916	0.379573	0.590026
ENSGALG00000020322	ACRC	chr4:2169807-2177051	-0.162625	0.590177
ENSGALG00000005230	MED13	chr19:7416930-7463949	-0.228281	0.590899
ENSGALG00000016672	NA	chr3:107105044-107109160	0.321601	0.590899
ENSGALG00000015807	RWDD2B	chr1:103312406-103316521	0.173421	0.590899
ENSGALG00000004121	GPR23	chr4:1385885-1387539	-0.169332	0.591208
ENSGALG00000018296	gga-mir-34a	chr21:3266631-3266740	1.05429	0.591208
ENSGALG00000012640	C1H12ORF23	chr1:53597858-53610656	0.176402	0.591208
ENSGALG00000005547	PIK3AP1	chr6:16273209-16314303	0.659143	0.592013
ENSGALG00000015793	NA	chr1:102389080-102399857	0.639657	0.592382
ENSGALG00000016685	ASMT	chr1:128381549-128389045	-0.990022	0.593039
ENSGALG00000011153	LY75	chr7:21382005-21420596	0.174468	0.593039
ENSGALG00000015970	COL9A1	chr3:82230622-82296804	1.21918	0.593039
ENSGALG00000006203	C20orf96	chr20:10320201-10326956	0.552688	0.593039
ENSGALG00000014432	RPS20	chr2:110901397-110902603	0.201106	0.593039
ENSGALG00000007110	NA	chr4:9265342-9277040	0.702331	0.593039
ENSGALG00000005010	PDCD2L	chr11:10624074-10629096	-0.178884	0.593239
ENSGALG00000026153	FOXO6	chr23:1191629-1236092	-0.379698	0.593239
ENSGALG00000012447	TNS3	chr2:55148544-55369299	-0.174577	0.593396
ENSGALG00000020600	TCTEX1D1	chr8:27465605-27467851	0.645046	0.593396
ENSGALG00000021043	NA	chr14:5987733-5992617	-0.426301	0.59364
ENSGALG00000000156	BRD2	chr16:89694-93569	-0.255446	0.593749
ENSGALG00000025747	NQO2	chr2:66442634-66453335	0.198067	0.593749
[truncated: 11,686 more rows]
